# Supplementary material for: Progesterone receptor membrane component 1 inhibits tumor necrosis factor alpha induction of gene expression in neural cells
Source: PLoS One. 2019 Apr 26;14(4):e0215389. doi: 10.1371/journal.pone.0215389 (PMC6485904; doi:10.1371/journal.pone.0215389)
Supplement: S1 Dataset — This dataset was used for GSEA analysis. (XLSX) [file pone.0215389.s001.xlsx]

## Sheet: Sheet1
Entrez GeneID	Name	Fold Change	p-values for Differential Expression
53328	PGRMC1	-2.16826	0.0004624
76757	TRDN	-1.59033	0.07696
240156	LOC240156	-1.54536	0.01473
545530	LOC545530	-1.5223	0.1168
638487	LOC638487	-1.51584	0.05053
20739	SPTA1	-1.4817	0.01139
80982	KIAA1199	-1.47319	0.04037
669207	LOC669207	-1.46628	0.05014
666774	LOC666774	-1.46391	0.2113
12825	COL3A1	-1.459	0.05591
194225	OTTMUSG00000010433	-1.45709	0.2618
258218	Olfr102	-1.44196	0.08565
404710	IQGAP3	-1.43719	0.0002479
676914	LOC676914	-1.43534	0.04718
106489	SFT2D1	-1.4339	0.006757
64652	Nisch	-1.43021	0.001424
100038854	LOC100038854	-1.42939	0.1329
258955	Olfr531	-1.4241	0.111
73166	TM7SF2	-1.42389	0.06011
544763	HBQ1	-1.41924	0.09509
433168	LOC433168	-1.41784	0.007741
57875	ANGPTL4	-1.40017	0.01226
16010	IGFBP4	-1.39821	0.01567
26972	SPO11	-1.386	0.03253
100042107	LOC100042107	-1.37893	0.1453
382931	LOC382931	-1.37817	0.3541
23794	ADAMTS5	-1.37798	0.06002
100045569	LOC100045569	-1.37665	0.375
209047	GIPC3	-1.37646	0.02095
59011	MYOZ1	-1.37325	0.0509
12562	CDH5	-1.37061	0.008645
259010	Olfr393	-1.37043	0.001166
623671	LOC623671	-1.3693	0.03253
106489	SFT2D1	-1.36799	0.001619
106489	SFT2D1	-1.36799	0.001619
258579	Olfr1018	-1.36724	0.07106
544707	EG544707	-1.36649	0.1227
627733	LOC627733	-1.3637	0.1938
109332	CDCP1	-1.36221	0.00593
258930	OR6C65	-1.35833	0.1224
257910	OR52E8	-1.35538	0.02076
257971	Olfr1382	-1.35465	0.2085
212518	SPRN	-1.3541	0.01427
231201	AF366264	-1.35135	0.1722
19133	PRPH2	-1.34953	0.03625
626299	OTTMUSG00000000480	-1.3488	0.1072
317755	ZAR1	-1.34825	0.06623
319622	LOC162073	-1.34716	0.005835
667635	EG667635	-1.34716	0.1421
329126	EG329126	-1.34698	0.09446
100043832	LOC100043832	-1.34626	0.01642
73458	1700055N04Rik	-1.34535	0.04669
381917	DNAH3	-1.34517	0.07259
236539	PHGDH	-1.34463	0.02379
636859	LOC636859	-1.34318	0.07878
668034	LOC668034	-1.343	0.08602
270120	FAT3	-1.34264	0.1382
277589	LOC277589	-1.34246	0.1339
26385	GRK6	-1.34228	0.001309
26910	FIGLA	-1.34102	0.07109
171185	V1rc12	-1.33905	0.1022
63986	GMFG	-1.33869	0.004952
244710	LOC244710	-1.33815	0.1812
20209	SAA1	-1.33583	0.2086
320202	LEFTY2	-1.33529	0.07106
382986	LOC382986	-1.33298	0.1173
620253	Dcpp3	-1.3312	0.07835
665250	LOC665250	-1.32979	0.1015
216081	LOC216081	-1.32873	0.009686
83669	WDR6	-1.32855	0.03101
117167	Steap4	-1.32538	0.07069
66589	UBE2V1	-1.3245	0.3438
258728	Olfr482	-1.32415	0.08058
100042997	LOC100042997	-1.32293	0.02429
110805	FOXE1	-1.32275	0.06724
12166	BMPR1A	-1.32258	0.001298
14687	GNAZ	-1.32188	0.02508
73823	4930401B11Rik	-1.32118	0.08683
68760	SYNPO2L	-1.32031	0.1125
14805	GRIK1	-1.31944	0.1002
269862	Olfr1349	-1.31839	0.1352
224754	H2-M11	-1.31752	0.1492
406220	KRT77	-1.31666	0.1511
228775	TRIB3	-1.31648	0.02242
74966	4930471G03Rik	-1.31631	0.09123
382523	HIST3H3	-1.31596	0.08903
12346	CA1	-1.31579	0.1575
18028	NFIB	-1.31354	0.02186
21817	TGM2	-1.31354	0.03599
20728	SPIC	-1.31268	0.04958
26361	AVPR1B	-1.31234	0.05625
675593	LOC675593	-1.31216	0.03622
18155	PNOC	-1.31027	0.02719
15410	HOXB3	-1.31027	0.03836
621842	LOC621842	-1.30907	0.0959
18295	OGN	-1.30804	0.04327
382007	Adam26b	-1.30804	0.2752
22324	VAV1	-1.30702	0.1024
23850	PAPPA2	-1.30446	0.07924
330217	GAL3ST4	-1.30429	0.06123
59095	FXYD6	-1.30395	0.04631
58865	Tdh	-1.30378	0.2285
18806	PLD2	-1.30225	0.001679
226970	ARHGEF4	-1.30225	0.06295
76615	GOT1L1	-1.30208	0.01074
625026	LOC625026	-1.30174	0.003876
69423	1700019M22Rik	-1.30157	0.03724
226564	FMO4	-1.30141	0.2051
213980	FBXW10	-1.3009	0.0432
74376	MYO18B	-1.30056	0.06639
21922	CLEC3B	-1.30039	0.08846
653016	EG653016	-1.29938	0.1673
71907	SERPINA9	-1.29735	0.04973
258301	Olfr1340	-1.29668	0.1542
258430	Olfr938	-1.29668	0.1964
80706	OR8A1	-1.29651	0.1323
74376	MYO18B	-1.29651	0.3542
219134	SHISA2	-1.29567	0.0296
619310	9530015I07Rik	-1.2955	0.01041
76960	BCAS1	-1.295	0.006401
78425	9530053H05Rik	-1.295	0.1574
73160	3110018I06Rik	-1.29483	0.1856
69496	Dydc1	-1.29416	0.02542
244178	UBQLN3	-1.29416	0.1523
666030	EG666030	-1.294	0.09633
242711	LOC242711	-1.29316	0.1209
320237	MGC39606	-1.29299	0.06381
14171	FGF17	-1.29249	0.0003235
15033	H2-T18	-1.29199	0.09156
241589	D430041D05Rik	-1.29116	0.03719
244334	Defb8	-1.29082	0.2526
59310	MYLC2PL	-1.28982	0.07176
209540	Rgag1	-1.28949	0.2806
53313	ATP2A3	-1.28932	0.006478
72245	1700018M17Rik	-1.28932	0.006798
22418	WNT5A	-1.28866	0.04531
668123	LOC668123	-1.28717	0.03453
16008	IGFBP2	-1.287	0.1725
106648	CYP4F8	-1.2865	0.01078
69638	C9orf165	-1.28601	0.1122
245468	PNMA3	-1.28584	0.3449
211480	KCNJ14	-1.28584	0.3819
29849	Olfr159	-1.28551	0.1527
245049	MYRIP	-1.28436	0.03634
258156	Olfr605	-1.28386	0.1672
243880	Nlrp4a	-1.2832	0.1316
448987	FBXL7	-1.28304	0.1944
20675	SOX3	-1.28287	0.06693
57339	JPH1	-1.28254	0.03238
17930	MYOM2	-1.28139	0.02002
14711	GNMT	-1.28107	0.004416
70292	AFAP1	-1.28107	0.02569
668275	LOC668275	-1.28107	0.08374
11554	ADRB1	-1.2809	0.03747
12683	CIDEA	-1.2809	0.06101
29818	HSPB7	-1.28057	0.0441
110876	Scn2a1	-1.28041	0.1999
20287	SCT	-1.28025	0.1418
633082	LOC633082	-1.28008	0.1409
12652	CHGA	-1.27992	0.03657
433016	EG433016	-1.27975	0.03346
667360	LOC667360	-1.27943	0.1047
171207	ARHGAP4	-1.2791	0.0332
230971	MEGF6	-1.27894	0.05344
100041116	LOC100041116	-1.27894	0.184
13685	EIF4EBP1	-1.27861	0.02962
12839	COL9A1	-1.27796	0.02459
171168	ASAH3	-1.27779	0.0247
226154	LZTS2	-1.27763	0.006855
16565	KIF21B	-1.2773	0.02539
639787	EG639787	-1.27649	0.06238
434729	EG434729	-1.27649	0.3003
382985	RRM2B	-1.27632	0.02492
234549	HEATR3	-1.27616	0.2232
15163	HCLS1	-1.27584	0.02835
73835	IFITM5	-1.27551	0.04751
667496	LOC667496	-1.27551	0.1551
258382	Olfr208	-1.27535	0.08305
14118	FBN1	-1.27535	0.09638
544791	MYH13	-1.27518	0.007808
257872	Olfr835	-1.2747	0.04097
22202	Ube1y1	-1.27453	0.1537
242851	GNAT3	-1.27372	0.09925
69065	CHAC1	-1.2734	0.04035
22147	TUBA3D	-1.27324	0.05307
230396	IFNA4	-1.27307	0.01896
664840	LOC664840	-1.27275	0.3121
22415	WNT3	-1.27259	0.04463
22402	WISP1	-1.27194	0.0205
234671	Ces2	-1.27178	0.031
217371	RAB40B	-1.27129	0.002844
330513	EG330513	-1.27129	0.1854
242316	GDF6	-1.27097	0.2122
279499	Kctd19	-1.27016	0.03464
72108	DDHD2	-1.26968	0.007068
68416	SYCN	-1.26968	0.03795
217369	UTS2R	-1.26887	0.01037
636952	LOC636952	-1.26823	0.2003
67504	RNF151	-1.26775	0.03165
433171	ENSMUSG00000073610	-1.26743	0.1423
245404	WDR40B	-1.26678	0.07152
69136	TUSC1	-1.26598	0.0142
269295	RTN4RL2	-1.26598	0.08516
100046859	LOC100046859	-1.26598	0.2053
242809	LOC242809	-1.26598	0.2365
258745	OR56B4	-1.26566	0.1369
53599	CD164	-1.26534	0.0006131
631400	LOC631400	-1.26518	0.09524
19273	PTPRU	-1.26518	0.1876
236546	AF067061	-1.26518	0.2017
51791	RGS14	-1.26486	0.0453
113849	V1ra7	-1.26438	0.1979
414068	BC024582	-1.2639	0.19
665268	LOC665268	-1.26342	0.115
105785	KDELR3	-1.2631	0.01133
208936	ADAMTS18	-1.26279	0.1185
104252	CDC42EP2	-1.26263	0.04904
107566	ARL2BP	-1.26199	0.0001595
620031	MGC7817	-1.26199	0.0819
665186	EG665186	-1.26167	7.803e-05
192193	EDEM1	-1.26103	0.0111
76757	TRDN	-1.26088	0.1197
93739	GABARAPL2	-1.26056	0.02471
18096	NKX6-1	-1.25992	0.1112
20231	NKX1-2	-1.25945	0.1489
666515	EG666515	-1.25929	0.1019
113862	V1rc5	-1.25929	0.1944
677448	LOC677448	-1.25897	0.1723
56087	Dnahc10	-1.25802	0.1021
64452	SLC5A4	-1.25786	0.09063
67573	LOXL4	-1.2577	0.01365
53404	ATOH7	-1.2577	0.162
317758	Gimap9	-1.25707	0.1611
208666	DIRAS1	-1.25691	0.1174
216781	TRIM58	-1.25676	0.2682
74915	ATP6V1E2	-1.25628	0.2305
21960	TNR	-1.25612	0.01416
171187	V1rc14	-1.25597	0.1269
26427	CREB3L1	-1.25581	0.01005
225518	PRDM6	-1.25565	0.1128
56325	ABCB9	-1.25534	0.05593
100101045	ENSMUSG00000075035	-1.25502	0.09155
68680	FIT1	-1.25502	0.1373
20148	DHRS3	-1.25486	0.1681
625421	C230062I16Rik	-1.25455	0.09897
100045339	LOC100045339	-1.25455	0.2092
65086	LPAR3	-1.2536	0.1981
112417	UGT2B28	-1.2536	0.2342
626000	LOC626000	-1.2536	0.3829
213121	ANKRD35	-1.25345	0.06838
381384	A530006G24Rik	-1.25345	0.1511
54140	AVPR1A	-1.25313	0.1129
17444	GRAP2	-1.25251	0.03943
329628	Fat4	-1.25235	0.3762
546736	LOC546736	-1.25219	0.3548
20861	Stfa1	-1.25188	0.04825
57740	STK32C	-1.25188	0.05556
23853	DEF6	-1.25172	0.1558
637027	EG637027	-1.25156	0.1641
628239	LOC628239	-1.25156	0.2234
75329	ATF7IP2	-1.25125	0.1825
382413	LOC382413	-1.25125	0.1878
408196	EG408196	-1.25094	0.2169
93874	PCDHB3	-1.25047	0.0445
207683	IGSF11	-1.25031	0.2021
100040532	LOC100040532	-1.24969	0.03281
67857	PPP6C	-1.24938	0.00198
100043546	LOC100043546	-1.24938	0.08472
170734	LOC342933	-1.24938	0.193
13019	CTF1	-1.24891	0.07455
14177	FGF6	-1.24891	0.1689
13648	Klk1b9	-1.24875	0.2807
18545	PCP2	-1.2486	0.02482
78748	RASSF10	-1.2486	0.08884
28240	TRPM2	-1.2486	0.1962
236785	Olfr1321	-1.24844	0.2348
668672	LOC668672	-1.24828	0.2288
110957	DDX3Y	-1.24797	0.026
214704	IQUB	-1.24782	0.05605
19152	PRTN3	-1.24782	0.1727
14427	GALR1	-1.24657	0.03315
258378	Olfr593	-1.24642	0.1339
12769	CCR9	-1.24626	0.2031
72605	CA10	-1.24611	0.01821
12842	COL1A1	-1.24595	0.009628
16485	KCNA1	-1.24595	0.2394
666265	LOC666265	-1.2458	0.01802
83564	Nlrp4c	-1.2458	0.2978
13590	LEFTY1	-1.24533	0.1293
73016	KREMEN2	-1.24486	0.2116
18508	PAX6	-1.24471	0.2907
404312	Olfr250	-1.24425	0.02065
667260	LOC667260	-1.24394	0.1505
231986	JAZF1	-1.24378	0.04109
76157	SLC35D3	-1.24347	0.05366
665631	EG665631	-1.24301	0.1073
74168	ZDHHC16	-1.24285	0.002169
56856	INSM2	-1.24285	0.138
71069	STOX2	-1.24239	0.02755
75590	DUSP9	-1.24208	0.2261
545260	ARSI	-1.24193	0.1607
65973	ASPH	-1.24162	0.001263
83672	SYTL3	-1.24116	0.0209
546801	ETV3L	-1.24116	0.02465
207393	ELFN2	-1.24116	0.09092
56490	ZBTB20	-1.24116	0.2245
12964	CRYGA	-1.24039	0.03602
171543	BMF	-1.24039	0.09644
259048	Olfr600	-1.24023	0.05489
20420	SHD	-1.24008	0.03285
73296	RHOBTB3	-1.23977	0.0007347
78703	C330013J21Rik	-1.23977	0.1041
100043403	LOC100043403	-1.23977	0.1041
668157	LOC668157	-1.23962	0.1218
219033	Ang4	-1.23946	0.009862
257938	Olfr1419	-1.23931	0.1431
246228	VWA1	-1.23885	0.001421
70691	3830403N18Rik	-1.23854	0.0293
667125	LOC667125	-1.23839	0.03827
93882	Pcdhb11	-1.23839	0.1373
74100	ARPP-21	-1.23808	0.03534
27220	CARTPT	-1.23778	0.03174
27390	MMEL1	-1.23732	0.03804
382686	3110053B16Rik	-1.23716	0.1536
16871	LHX3	-1.23701	0.04606
384059	Tlr12	-1.23701	0.1416
18408	SLC25A15	-1.2364	0.004317
434203	SLC28A1	-1.23594	0.05923
75164	4930527J03Rik	-1.23579	0.1137
338374	Il28	-1.23533	0.1139
258506	OR10C1	-1.23533	0.2552
546080	LOC546080	-1.23518	0.2119
230903	FBXO44	-1.23472	0.06987
18667	PGR	-1.23457	0.0404
258613	Olfr292	-1.23457	0.1929
319157	HIST2H4A	-1.23442	0.153
18074	NID2	-1.23411	0.02769
71607	SNX20	-1.23396	0.02005
60367	IL1RAPL2	-1.23381	0.0846
67637	4930470P17Rik	-1.2335	0.06769
233046	RASGRP4	-1.2335	0.07522
67350	1700084E18Rik	-1.2332	0.121
627984	Nlrp1c	-1.23305	0.01645
66214	1190002H23Rik	-1.23305	0.04585
71960	MYH14	-1.23274	0.02815
74080	NMNAT3	-1.23274	0.1789
623114	EG623114	-1.23274	0.3576
64290	FOXB1	-1.23244	0.06305
238091	LOC238091	-1.23244	0.06524
23937	MAB21L2	-1.23229	0.1565
544752	Tug1	-1.23213	0.004181
12819	COL15A1	-1.23213	0.06205
20450	ST8SIA2	-1.23168	0.03328
227721	PPAPDC3	-1.23168	0.04555
109246	TSPAN9	-1.23168	0.05481
21785	TFF2	-1.23138	0.004999
19660	RBP2	-1.23138	0.123
664856	LOC664856	-1.23122	0.1269
56744	PF4	-1.23092	0.02303
207213	Tdpoz1	-1.23077	0.1627
20678	SOX5	-1.23001	0.169
245446	SLITRK4	-1.22986	0.1497
18948	PNMT	-1.22971	0.04975
15372	HMX2	-1.22971	0.1114
100043722	LOC100043722	-1.22971	0.2846
22152	TUBB3	-1.22941	0.08625
546049	C330021F23Rik	-1.22941	0.1233
640094	LOC640094	-1.22926	0.1207
110834	CHRNA3	-1.22911	0.01624
20964	SYN1	-1.22911	0.02917
623166	LOC729627	-1.22895	0.1326
233529	KCTD14	-1.22865	0.1805
226777	C1orf115	-1.2285	0.1713
12391	CAV3	-1.2282	0.03514
70069	H1FNT	-1.2282	0.1574
668603	LOC668603	-1.22805	0.2836
225443	MGC23985	-1.22775	0.07132
672682	Muc21	-1.22745	0.02009
71013	4933400F03Rik	-1.22745	0.1482
64385	CYP4F12	-1.2273	0.0474
20370	SEZ6	-1.2273	0.18
20522	SLC23A1	-1.22714	0.1388
83766	ACTL6B	-1.22699	0.1392
20607	SSTR3	-1.22699	0.2163
18109	MYCN	-1.22684	0.01335
353371	Oxct2b	-1.22684	0.179
246083	Defb13	-1.22654	0.2106
16949	LOXL1	-1.22639	0.04305
433945	EG433945	-1.22624	0.1703
106407	OSTalpha	-1.22594	0.2042
11699	AMBP	-1.22579	0.03782
270120	FAT3	-1.22564	0.1701
22114	TSSK1B	-1.22534	0.1108
229759	OLFM3	-1.22504	0.06806
628753	LOC628753	-1.22504	0.1606
330577	FAM154B	-1.22489	0.08513
242707	LOC646262	-1.22474	0.03582
212108	RLN3	-1.22474	0.1183
266744	GLULD1	-1.22444	0.2205
225471	TICAM2	-1.22429	0.009309
259017	OR5AR1	-1.22429	0.04454
235674	Acaa1b	-1.22399	0.02082
278240	SPIN2A	-1.22399	0.1206
14611	GJA3	-1.22369	0.03294
258268	OR10G2	-1.22369	0.03513
74734	RHOH	-1.22369	0.1696
93677	LMOD2	-1.22354	0.2689
56470	RGS19	-1.22339	0.001278
258283	Olfr981	-1.22324	0.08203
21463	TCP11	-1.22309	0.01118
381373	Sp9	-1.22309	0.06701
667233	LOC667233	-1.22294	0.0379
544878	EG544878	-1.22279	0.05201
16858	LOC728910	-1.22279	0.07087
21943	TNFSF11	-1.22279	0.2422
14566	GDF9	-1.22264	0.08217
213469	LGI3	-1.22205	0.002046
69165	Cd209b	-1.22205	0.02822
18162	NPR3	-1.2219	0.02821
213012	ABHD10	-1.22145	0.006253
258789	Olfr1271	-1.2213	0.1217
434246	TRIM72	-1.22085	0.2624
83382	SIGLEC7	-1.2207	0.1378
55963	SLC1A4	-1.22026	0.03851
100434	SLC44A1	-1.22011	0.06491
664911	LOC664911	-1.22011	0.2745
386463	CDSN	-1.21996	0.01967
669130	LOC669130	-1.21996	0.2614
226594	RCSD1	-1.21981	0.00353
20849	STAT4	-1.21981	0.09718
56367	SCOC	-1.21951	0.008179
67457	FRMD8	-1.21832	0.03025
140765	TMPRSS3	-1.21832	0.1246
26366	CEACAM3	-1.21818	0.2465
76829	DOK5	-1.21803	0.102
238323	RPS6KL1	-1.21803	0.1344
258316	OR4K15	-1.21773	0.008729
19013	PPARA	-1.21758	0.02223
328734	D030013I16Rik	-1.21758	0.07945
93878	Pcdhb7	-1.21743	0.004801
72585	LYPD1	-1.21743	0.0713
258399	Olfr1289	-1.21743	0.1669
399510	MAP4K5	-1.21729	0.01406
11998	AVP	-1.21729	0.1195
76705	1700023I07Rik	-1.21729	0.2151
18292	Sebox	-1.21714	0.04793
14460	GATA1	-1.21699	0.1087
246691	PROK1	-1.21699	0.1112
22227	UCP1	-1.21699	0.1316
60510	SYT9	-1.21684	0.1845
214111	SLC24A1	-1.21684	0.1971
12571	CDK6	-1.21669	0.003288
74434	SOHLH2	-1.21669	0.05494
101533	KLK9	-1.2161	0.2608
15985	CD79B	-1.21595	0.03858
66809	KRT20	-1.21595	0.142
74665	LRRC48	-1.21566	0.01832
13610	EDG3	-1.21566	0.06322
16392	ISL1	-1.21536	0.04821
224762	TRIM31	-1.21521	0.02541
333307	TRIM75	-1.21521	0.1088
666840	LOC666840	-1.21521	0.1126
14317	FTCD	-1.21507	0.1422
208440	DIP2C	-1.21462	0.1086
21410	HNF1B	-1.21448	0.01475
18740	PITX1	-1.21448	0.1116
436185	LOC436185	-1.21448	0.1247
381935	1810010D01Rik	-1.21448	0.1746
20497	SLC12A3	-1.21433	0.01073
12672	CHRM4	-1.21433	0.0433
329934	Foxo6	-1.21418	0.03982
667298	LOC667298	-1.21418	0.2127
18426	OVOL1	-1.21418	0.2821
20927	ABCC8	-1.21389	0.007321
21871	ATP6V0A2	-1.21389	0.1076
17263	Meg3	-1.21389	0.1881
208151	TMEM132B	-1.21389	0.2165
78913	ZNF294	-1.21374	0.1058
11642	AKAP3	-1.21359	0.03055
627191	TMEM90A	-1.21344	0.01593
22144	TUBA3E	-1.21344	0.04289
268905	KRTAP13-1	-1.21344	0.3351
15560	HTR2C	-1.2133	0.02424
223843	Dbx2	-1.21315	0.06784
11936	FXYD2	-1.21315	0.1092
626912	EG626912	-1.21256	0.001716
16506	KCND1	-1.21256	0.02986
208982	Hmgcll1	-1.21227	0.1177
227326	GPR55	-1.21197	0.009643
230654	LRRC41	-1.21183	0.1357
100043759	LOC100043759	-1.21168	0.2243
11859	PHOX2A	-1.21153	0.05739
76866	MORN1	-1.21153	0.1004
244091	FSD2	-1.21153	0.2289
18420	OTP	-1.21139	0.08102
235379	GLDN	-1.21139	0.1342
15013	HLA-F	-1.21139	0.1752
224530	ACAT2	-1.21124	0.1626
19264	PTPRC	-1.21109	0.02432
69036	LOC653808	-1.21095	0.2121
107869	CTH	-1.2108	0.007741
381484	LOC381484	-1.2108	0.1849
20338	SEL1L	-1.21065	0.00619
18996	POU4F1	-1.21065	0.016
13984	ESX1	-1.21036	0.2162
67307	3110049J23Rik	-1.21021	0.1983
18028	NFIB	-1.21007	0.05261
217698	Acot5	-1.20977	0.2461
100041932	LOC100041932	-1.20963	0.06983
20389	SFTPC	-1.20934	0.1424
22270	UPK3A	-1.20919	0.1439
225266	KLHL14	-1.20904	0.1824
11307	ABCG1	-1.20846	0.01676
73647	CAPN9	-1.20831	0.141
227231	CPS1	-1.20831	0.2136
13215	Defb2	-1.20817	0.009757
67331	ATP8B3	-1.20817	0.1423
12400	CBFB	-1.20802	0.009674
213262	FSTL5	-1.20802	0.05242
56277	TMEM45A	-1.20802	0.1862
66825	RNF186	-1.20802	0.205
68922	DNAI1	-1.20773	0.0569
13107	CYP2F1	-1.20729	0.01976
242497	LOC242497	-1.20729	0.09772
76572	RBMXL2	-1.207	0.1532
667003	LOC667003	-1.207	0.1747
16971	LRP1	-1.207	0.2907
667842	LOC667842	-1.20685	0.3186
17928	MYOG	-1.20671	0.06838
327978	SLFN5	-1.20671	0.2066
73360	ACTRT1	-1.20671	0.2802
56636	FGF21	-1.20656	0.1709
241327	OLFML2A	-1.20613	0.06763
70314	RABEP2	-1.20613	0.07036
654805	F930015N05Rik	-1.20613	0.3028
238331	Zdhhc22	-1.20598	0.08457
621699	EG621699	-1.20598	0.1863
319155	HIST1H4C	-1.20584	0.134
117586	A1BG	-1.20584	0.1607
70952	A26C1A	-1.20584	0.1689
269700	AU042671	-1.20584	0.1862
11705	AMH	-1.20584	0.2419
14619	GJB2	-1.20569	0.0007975
258307	Olfr493	-1.20482	0.2226
19214	PTGDR	-1.20467	0.002642
667798	EG667798	-1.20467	0.08139
76905	LRG1	-1.20467	0.1814
240832	TOR1AIP2	-1.20438	0.02397
259300	EHD2	-1.20438	0.05226
13119	Cyp4a14	-1.20409	0.09858
665033	EG665033	-1.20395	0.02049
170947	MYOZ3	-1.20395	0.1423
640532	LOC640532	-1.2038	0.1159
18784	PLA2G5	-1.20366	0.09023
209517	Taar7b	-1.20351	0.07312
399676	Tdpoz5	-1.20351	0.2734
399676	Tdpoz5	-1.20351	0.2734
100038584	OTTMUSG00000018066	-1.20351	0.3665
75555	1700020D05Rik	-1.20337	0.03103
12777	CCR10	-1.20322	0.1919
56735	KRT71	-1.20322	0.2122
57390	Psors1c2	-1.20308	0.007758
245026	COL6A6	-1.20279	0.2452
16716	KY	-1.2025	0.02313
75632	1700003O11Rik	-1.2025	0.1834
75770	BRSK2	-1.20236	0.002213
14308	FSHB	-1.20236	0.08478
67464	ENTPD4	-1.20221	0.008169
56069	IL17B	-1.20221	0.04868
67075	MAGT1	-1.20207	0.007805
12035	BCAT1	-1.20192	0.01144
64705	DPYS	-1.20149	0.02454
16917	LMX1B	-1.20149	0.2223
24102	TREX2	-1.20149	0.2598
11773	AP2M1	-1.20135	0.005777
27375	TJP3	-1.20135	0.05468
12831	COL5A1	-1.20135	0.1019
93679	TRIM8	-1.2012	0.007671
216445	Arhgap9	-1.2012	0.1306
11464	ACTC1	-1.20091	0.04349
77065	INTS7	-1.20077	0.004174
66242	MRPS16	-1.20077	0.1825
70031	CMTM8	-1.20048	0.04698
20278	SCNN1G	-1.20034	0.1486
140497	AF251705	-1.20019	0.00641
320865	CDH18	-1.20019	0.1144
53604	ZPBP	-1.1999	0.06788
16424	ITIH1	-1.1999	0.104
107585	DIO3	-1.19976	0.1419
30923	FOXE3	-1.19976	0.2115
67896	CCDC80	-1.19962	0.1021
238725	GPR150	-1.19947	0.04656
665916	LOC665916	-1.19947	0.2064
66673	SORCS3	-1.19933	0.01244
237847	RTN4RL1	-1.19933	0.09535
14704	GNG3	-1.19918	0.1173
258216	OR5M9	-1.19918	0.4487
12841	COL9A3	-1.19904	0.09479
18132	NOTCH4	-1.19904	0.12
19823	RNF7	-1.19904	0.1784
63954	RBP7	-1.1989	0.1936
20397	SGPL1	-1.19875	0.0101
17183	MATN4	-1.19875	0.01257
12291	CACNA1G	-1.19875	0.06547
232201	ARHGAP25	-1.19875	0.1009
50782	RGS11	-1.19875	0.1525
212919	KCTD7	-1.19875	0.2356
619307	9430078G10Rik	-1.19875	0.3073
66716	C12orf12	-1.19861	0.03181
12889	CPLX1	-1.19861	0.05346
68846	Rnf208	-1.19861	0.05812
212392	CCDC110	-1.19861	0.1035
17250	ABCC1	-1.19847	0.006996
22284	similar to fam	-1.19847	0.04662
15894	ICAM1	-1.19832	0.07069
214973	LOC214973	-1.19804	0.3115
216033	CTNNA3	-1.19789	0.001907
433840	LOC433840	-1.19789	0.01159
58807	SLCO1C1	-1.19775	0.163
58991	GHRL	-1.19746	0.009156
18417	CLDN11	-1.19746	0.0206
71963	CDCA4	-1.19746	0.02329
26565	PLA2G10	-1.19703	0.08555
16011	IGFBP5	-1.19703	0.1194
385312	SSX5	-1.19689	0.3423
29867	Cabp1	-1.19674	0.1413
14166	FGF11	-1.1966	0.03303
100038572	OTTMUSG00000005162	-1.1966	0.06491
21892	TLL1	-1.19646	0.008068
12892	CPOX	-1.19617	0.03105
384752	Nlrp4d	-1.19617	0.04386
74376	MYO18B	-1.19617	0.1147
64833	Acot10	-1.19603	0.0738
23833	Cd52	-1.19603	0.2638
56843	TRPM5	-1.19589	0.09956
11471	ACTL7B	-1.19574	0.06184
67092	GATM	-1.19574	0.07175
214105	SOX30	-1.19574	0.1621
545790	EG545790	-1.1956	0.07535
236920	STARD8	-1.1956	0.1007
668225	EG668225	-1.1956	0.2487
100039870	LOC100039870	-1.19546	0.229
56216	STX1B	-1.19531	0.06894
20345	SELPLG	-1.19531	0.1408
541463	Tex24	-1.19531	0.4472
414125	F830002L21Rik	-1.19517	0.04535
75563	DNALI1	-1.19517	0.1542
76757	TRDN	-1.19503	0.1391
231858	RADIL	-1.19489	0.01128
20745	SPOCK1	-1.19489	0.1091
20672	SOX18	-1.19489	0.1452
11611	AGXT	-1.19489	0.1468
12515	CD69	-1.19474	0.2168
19326	RAB11B	-1.1946	0.2558
13389	DLL3	-1.19446	0.0008986
235628	TESSP2	-1.19446	0.1406
319565	SYNE2	-1.19446	0.4298
13393	DLX3	-1.19417	0.0397
269718	LOC269718	-1.19403	0.2471
625995	LOC625995	-1.19389	0.07156
108911	RCC2	-1.19374	0.06032
381924	ITGAD	-1.19374	0.201
22178	TYRP1	-1.1936	0.02673
54485	DLL4	-1.1936	0.14
56365	CLCNKB	-1.19346	0.03622
12843	COL1A2	-1.19303	0.05366
224997	DLGAP1	-1.19303	0.1515
16500	KCNB1	-1.19303	0.1809
368202	ESSPL	-1.19289	0.009102
21385	TBX2	-1.19289	0.07344
13732	EMP3	-1.19289	0.08336
67117	DYNLT3	-1.19275	0.01279
171257	V1ri6	-1.19275	0.01331
14179	FGF8	-1.19275	0.04845
214968	SEMA6D	-1.19275	0.1033
100102	PCSK9	-1.19261	0.1693
258403	Olfr1065	-1.19261	0.2117
74071	IFLTD1	-1.19246	0.1283
93834	PELI2	-1.19232	0.01802
14587	GFRA3	-1.19232	0.2041
666422	EG666422	-1.19218	0.1363
381917	DNAH3	-1.1919	0.001614
66113	APOA5	-1.19161	0.06541
230726	Rhbdl2	-1.19147	0.092
52850	SGSM1	-1.19133	0.1006
664799	CTCFL	-1.19119	0.01307
319899	Dock6	-1.19104	0.03451
404549	IFNA7	-1.19104	0.05809
26424	NR5A2	-1.19104	0.1094
76113	LPO	-1.1909	0.2062
223921	AAAS	-1.19076	0.004889
21859	TIMP3	-1.19076	0.03071
20472	SIX2	-1.19062	0.07853
108069	GRM3	-1.19048	0.223
671957	LOC671957	-1.19048	0.2241
791363	ENSMUSG00000053792	-1.19033	0.05486
59290	GPA33	-1.19033	0.06123
18821	Pln	-1.19019	0.03626
406221	LOC728760	-1.19005	0.05818
268663	PCDH24	-1.19005	0.1997
54156	EGFL6	-1.19005	0.3278
75665	CCDC64	-1.18991	0.1297
12824	COL2A1	-1.18977	0.03995
68162	A930003A15Rik	-1.18977	0.1649
14725	LRP2	-1.18977	0.3287
17391	MMP24	-1.18963	0.07425
230971	MEGF6	-1.18948	0.02957
20256	CLEC11A	-1.18948	0.05052
76722	CKMT2	-1.18948	0.117
12257	TSPO	-1.18948	0.168
17921	MYO7A	-1.18934	0.0416
21936	TNFRSF18	-1.18934	0.2428
403178	PLCXD1	-1.1892	0.1783
24059	SLCO2A1	-1.1892	0.2795
235582	GLYCTK	-1.18906	0.123
208372	Asb18	-1.18892	0.2295
627245	LOC627245	-1.18878	0.2231
382083	SNX22	-1.18864	0.07642
24058	SIGIRR	-1.18864	0.1939
14706	GNG4	-1.18821	0.0343
634322	X76971	-1.18821	0.1034
224796	CLIC5	-1.18821	0.1527
622473	RIPPLY1	-1.18821	0.1959
13346	DES	-1.18807	0.2975
244310	DLGAP2	-1.18793	0.1929
12835	COL6A3	-1.18793	0.2055
19434	RAX	-1.18793	0.262
18766	PKDREJ	-1.18779	0.1532
258259	Olfr1338	-1.18779	0.1665
109828	C7	-1.18779	0.1928
15204	HERC2	-1.18765	0.2681
223780	ADM2	-1.18751	0.02784
13490	DRD3	-1.18751	0.05485
71091	CDKL1	-1.18751	0.08116
666123	EG666123	-1.18737	0.2039
14400	GABRB1	-1.18723	0.02279
216144	Vmn2r81	-1.18723	0.3913
26557	HOMER2	-1.18708	0.02082
21939	CD40	-1.18708	0.09961
56544	VN2R1P	-1.18708	0.1049
211612	PTCHD1	-1.18708	0.405
29866	CABP2	-1.18694	0.06731
68910	ZNF467	-1.1868	0.04665
75526	SPINLW1	-1.1868	0.2675
215654	CDH12	-1.18652	0.1401
67310	Prl8a9	-1.18652	0.1631
57915	TBC1D1	-1.18638	0.001076
381203	Slc22a20	-1.18624	0.05447
68087	DCAKD	-1.18596	0.0197
241158	ANKMY1	-1.18596	0.08935
257662	Olfr1290	-1.18582	0.05167
107747	ALDH1L1	-1.18582	0.1513
381522	E230008N13Rik	-1.18568	0.0703
12038	BCHE	-1.18568	0.1935
268729	Gm626	-1.18554	0.00496
233230	Mrgprb4	-1.18554	0.1427
232836	GALP	-1.18554	0.2462
67445	C1qtnf4	-1.1854	0.04623
57429	Sult5a1	-1.18526	0.007808
170574	SP7	-1.18526	0.07372
21407	TCF15	-1.18526	0.1262
12823	COL19A1	-1.18511	0.07696
16198	IL9	-1.18511	0.2444
268816	FLJ43860	-1.18511	0.367
67868	ELA3B	-1.18497	0.3277
330908	OPCML	-1.18497	0.3292
239217	KCTD12	-1.18483	0.1378
74376	MYO18B	-1.18469	0.07736
383531	LOC383531	-1.18469	0.08412
64383	SIRT2	-1.18455	0.008731
207182	GGT7	-1.18427	0.126
13349	DARC	-1.18427	0.2429
18759	PRKCI	-1.18413	0.001227
432789	LOC432789	-1.18413	0.2793
215446	ENTPD3	-1.18399	0.00919
19205	PTBP1	-1.18399	0.08071
107503	ATF5	-1.18371	0.01129
77739	ADAMTSL1	-1.18371	0.1868
258609	OR14A16	-1.18357	0.07383
69540	KLK10	-1.18357	0.07641
665957	LOC665957	-1.18357	0.1319
12775	CCR7	-1.18357	0.1455
665772	LOC665772	-1.18343	0.1465
257884	OR11G2	-1.18343	0.4364
21961	TNS1	-1.18329	0.08596
386454	Rnf39	-1.18329	0.1009
83380	Prp2	-1.18315	0.1092
14944	GZMH	-1.18315	0.1908
100072	CAMTA1	-1.18287	0.00599
13094	Cyp2b9	-1.18287	0.06537
245578	PCDH11Y	-1.18287	0.06576
66854	TRIM35	-1.18287	0.1108
22637	ZAP70	-1.18287	0.1164
11858	RND2	-1.18287	0.2035
260298	FEV	-1.18273	0.02491
241589	D430041D05Rik	-1.18273	0.1179
381457	CRNN	-1.18273	0.1386
107971	FRS3	-1.18259	0.003926
194231	CNKSR1	-1.18259	0.06296
14134	FCN1	-1.18245	0.1295
319229	Sctr	-1.18245	0.1949
242235	LRIT3	-1.18245	0.2603
242523	DMRTA1	-1.18217	0.01198
11827	AQP2	-1.18217	0.1251
214597	SIDT2	-1.18203	0.01137
211660	CSPP1	-1.18203	0.1366
56538	KLK11	-1.18203	0.1589
268729	Gm626	-1.18203	0.3111
13088	CYP2B6	-1.18189	0.3391
26458	SLC27A2	-1.18175	0.116
258763	OR8I2	-1.18175	0.2852
93961	B3GALT5	-1.18161	0.2766
20459	PTK6	-1.18161	0.3028
636070	LOC636070	-1.18147	0.1548
15361	HMGA1	-1.18147	0.2
628676	ENSMUSG00000063905	-1.18133	0.09225
70061	SDR-O	-1.18106	0.04683
236798	Gpr112	-1.18106	0.1249
20977	SYP	-1.18092	0.01522
286942	KIF19	-1.18092	0.1876
17540	MRVI1	-1.18092	0.2329
11808	APOA4	-1.18078	0.02732
16006	IGFBP1	-1.18078	0.2099
319188	HIST1H2BD	-1.18064	0.006269
226527	BC026585	-1.18064	0.09809
100042289	LOC100042289	-1.18064	0.1726
14664	SLC6A9	-1.1805	0.01073
230971	MEGF6	-1.18036	0.2048
17836	Mug1	-1.18036	0.2526
67703	KIRREL3	-1.18022	0.02228
70784	RASL12	-1.18022	0.04364
242748	PTCHD2	-1.18022	0.127
224116	MUC20	-1.18008	0.1499
353155	GJD3	-1.18008	0.1985
100039477	LOC100039477	-1.18008	0.2519
100040359	LOC100040359	-1.18008	0.2519
100040359	LOC100040359	-1.18008	0.2519
100040457	LOC100040457	-1.18008	0.2519
100040457	LOC100040457	-1.18008	0.2519
100041079	LOC100041079	-1.18008	0.2519
100041079	LOC100041079	-1.18008	0.2519
100041308	LOC100041308	-1.18008	0.2519
100041308	LOC100041308	-1.18008	0.2519
100041628	LOC100041628	-1.18008	0.2519
100041628	LOC100041628	-1.18008	0.2519
100041628	LOC100041628	-1.18008	0.2519
100042086	LOC100042086	-1.18008	0.2519
100042092	LOC100042092	-1.18008	0.2519
100042092	LOC100042092	-1.18008	0.2519
100042092	LOC100042092	-1.18008	0.2519
100042092	LOC100042092	-1.18008	0.2519
100042220	LOC100042220	-1.18008	0.2519
100042220	LOC100042220	-1.18008	0.2519
100042220	LOC100042220	-1.18008	0.2519
100042287	LOC100042287	-1.18008	0.2519
100042287	LOC100042287	-1.18008	0.2519
100042287	LOC100042287	-1.18008	0.2519
100042858	LOC100042858	-1.18008	0.2519
100042858	LOC100042858	-1.18008	0.2519
100042858	LOC100042858	-1.18008	0.2519
100042867	LOC100042867	-1.18008	0.2519
100042867	LOC100042867	-1.18008	0.2519
100042867	LOC100042867	-1.18008	0.2519
100042917	LOC100042917	-1.18008	0.2519
100043098	LOC100043098	-1.18008	0.2519
100043098	LOC100043098	-1.18008	0.2519
100043267	LOC100043267	-1.18008	0.2519
100043267	LOC100043267	-1.18008	0.2519
100043633	LOC100043633	-1.18008	0.2519
100043775	LOC100043775	-1.18008	0.2519
100043821	LOC100043821	-1.18008	0.2519
100043821	LOC100043821	-1.18008	0.2519
100044145	LOC100044145	-1.18008	0.2519
100046368	LOC100046368	-1.18008	0.2519
100047013	LOC100047013	-1.18008	0.2519
100047226	LOC100047226	-1.18008	0.2519
100047226	LOC100047226	-1.18008	0.2519
100047884	LOC100047884	-1.18008	0.2519
100047884	LOC100047884	-1.18008	0.2519
100048484	LOC100048484	-1.18008	0.2519
100048484	LOC100048484	-1.18008	0.2519
70823	HMG2L1	-1.17994	0.02469
229096	YTHDF3	-1.17994	0.03596
58233	DNAJA4	-1.17994	0.04509
381917	DNAH3	-1.17994	0.1762
211187	LRTM2	-1.17994	0.2231
52123	AGPAT5	-1.1798	0.04125
12467	CCT6B	-1.1798	0.06603
56513	PARD6A	-1.17966	0.009771
70021	NT5DC2	-1.17966	0.01115
93875	Pcdhb4	-1.17966	0.2376
319622	LOC162073	-1.17952	0.01697
63872	ZNF342	-1.17952	0.0325
258677	OR5A1	-1.17952	0.1122
16002	IGF2	-1.17952	0.2663
18094	NKX2-8	-1.17952	0.3108
11625	AHSG	-1.17938	0.01112
234878	KIAA1804	-1.17938	0.07337
214254	NUDT15	-1.17938	0.19
383490	LOC383490	-1.17938	0.2283
94217	LRP1B	-1.17911	0.02012
13628	EEF1A2	-1.17911	0.1256
103142	RDH16	-1.17911	0.2078
667731	LOC667731	-1.17911	0.3209
666814	LOC666814	-1.17897	0.004575
270066	Slc35e1	-1.17897	0.008838
58214	CST5	-1.17897	0.01793
67525	TRIM62	-1.17897	0.06248
192212	PROM2	-1.17897	0.1163
68794	FLNC	-1.17897	0.1248
20558	SLFN12L	-1.17897	0.322
24087	TLL2	-1.17883	0.002495
17178	FXYD3	-1.17883	0.01878
12406	SERPINH1	-1.17883	0.06143
69700	COL22A1	-1.17883	0.06597
620779	C1orf87	-1.17883	0.1462
16421	ITGB7	-1.17883	0.3481
16644	Kng1	-1.17869	0.003178
22044	TRH	-1.17869	0.05786
626711	LOC626711	-1.17869	0.2747
258718	Olfr513	-1.17869	0.4145
58180	HIC2	-1.17841	0.005203
215632	PSD4	-1.17841	0.1364
98970	FIBCD1	-1.17827	0.09708
213311	Fbxl21	-1.17813	0.0834
243372	ZNF775	-1.17813	0.2741
19277	PTPRO	-1.178	0.2275
384813	EG384813	-1.178	0.366
21835	THRSP	-1.17786	0.06841
68709	CILP2	-1.17786	0.1491
259068	Olfr1390	-1.17772	0.1386
216965	TAOK1	-1.17758	0.1186
209776	GPR139	-1.17744	0.02466
258064	OR2AK2	-1.17744	0.4491
20405	SH3GL1	-1.1773	0.01388
170756	SLC24A6	-1.1773	0.05363
68453	GPIHBP1	-1.1773	0.1728
347712	Pramel7	-1.1773	0.4271
13433	DNMT1	-1.17716	0.006117
17130	SMAD6	-1.17716	0.1074
15401	HOXA4	-1.17716	0.1099
16770	LALBA	-1.17716	0.1251
16005	IGFALS	-1.17716	0.1803
75953	SAMD7	-1.17702	0.1459
11992	AUH	-1.17689	0.04714
15900	IRF8	-1.17689	0.09612
20394	SCG5	-1.17689	0.1253
246048	CHODL	-1.17689	0.1444
103775	Slc25a41	-1.17689	0.1596
224836	USP49	-1.17647	0.03223
107581	COL16A1	-1.17647	0.1307
667964	LOC667964	-1.17647	0.1455
19144	KLK6	-1.17647	0.1595
12032	BCAN	-1.17647	0.194
56264	CPXM1	-1.17633	0.1127
258159	Olfr1331	-1.17633	0.4018
14676	GNA15	-1.17619	0.01641
320379	D630028G08Rik	-1.17619	0.2591
20514	SLC1A5	-1.17606	0.009144
629761	LOC629761	-1.17592	0.06476
14432	GAP43	-1.17578	0.05092
11831	AQP6	-1.17578	0.2035
668919	LOC668919	-1.17564	0.07966
107146	GLYAT	-1.1755	0.002982
226359	C1QL2	-1.1755	0.1471
72074	ANKS4B	-1.1755	0.2354
13424	DYNC1H1	-1.17536	0.3166
258219	Olfr94	-1.17509	0.2387
68662	SCGB3A1	-1.17509	0.3345
67717	LIPF	-1.17495	0.04169
56696	GPR132	-1.17495	0.09979
74488	LRRC15	-1.17495	0.1238
66104	TCEAL3	-1.17495	0.4008
106014	FAM19A5	-1.17481	0.1311
16800	ARHGEF2	-1.17467	0.01954
114142	FOXP2	-1.17467	0.1693
80794	CBLC	-1.17467	0.21
243197	MFSD7	-1.17467	0.2215
257972	OR5H1	-1.17454	0.5039
72090	ENTPD8	-1.17426	0.1627
100952	EMILIN1	-1.17426	0.312
240590	DMRT3	-1.17412	0.01876
78913	ZNF294	-1.17412	0.06301
433766	TRIM63	-1.17398	0.1129
404194	GFRAL	-1.17385	0.2354
224761	H2-M10.5	-1.17385	0.4228
259053	OR1B1	-1.17385	0.4853
69769	TNFAIP8L2	-1.17371	0.02194
100043354	LOC100043354	-1.17371	0.2464
15111	HAND2	-1.17357	0.09466
20618	SNCG	-1.17357	0.1646
54388	HILS1	-1.1733	0.1424
626596	RGS22	-1.17302	0.08991
17150	MFAP2	-1.17302	0.2791
232875	ZSCAN18	-1.17288	0.2475
330485	TMEM145	-1.17288	0.252
17153	MAL	-1.17288	0.2769
353211	A230083H22Rik	-1.17288	0.3048
259115	OR51A2	-1.17275	0.0303
64293	STK32B	-1.17261	0.02296
107684	CORO2A	-1.17261	0.1736
268949	DPCR1	-1.17261	0.1934
268729	Gm626	-1.17247	0.06791
13058	CYBB	-1.17247	0.09069
15484	HSD11B2	-1.17247	0.1521
14610	GJA10	-1.17233	0.2892
17898	MYL7	-1.17206	0.1541
319159	HIST1H4F	-1.17192	0.03467
67774	LOH12CR1	-1.17192	0.1816
210741	KCNK12	-1.17192	0.205
17926	MYOC	-1.17192	0.3297
268729	Gm626	-1.17192	0.3323
216188	ALDH1L2	-1.17178	0.01309
380924	OLFM4	-1.17178	0.07129
52377	RCN3	-1.17178	0.08267
442817	C130046B21Rik	-1.17178	0.1138
102075	PLEKHG4	-1.17178	0.1947
58207	SLC43A3	-1.17165	0.03339
76206	Gpr165	-1.17165	0.3661
56173	CLDN14	-1.17137	0.1573
18559	PCTP	-1.17137	0.1731
72219	1700013B16Rik	-1.17137	0.2157
104582	RPRML	-1.17137	0.2781
237759	COL23A1	-1.17123	0.1078
15563	HTR5A	-1.1711	0.06835
73940	HAPLN2	-1.17096	0.02611
230801	PIGV	-1.17096	0.07838
258608	OR6X1	-1.17096	0.09885
319565	SYNE2	-1.17096	0.4787
218630	CCNO	-1.17082	0.02823
16396	ITCH	-1.17082	0.03597
233033	SAMD4B	-1.17082	0.06133
225134	LOC225134	-1.17069	0.03128
258840	Olfr1097	-1.17069	0.1329
545902	PTPRH	-1.17055	0.09008
230718	NT5C1A	-1.17055	0.1229
15446	HPGD	-1.17055	0.157
76281	TAX1BP3	-1.17055	0.2067
71145	SCARA5	-1.17041	0.1821
100043177	Trav12d-1	-1.17	0.06429
20997	T	-1.16986	0.01044
224697	ADAMTS10	-1.16986	0.02623
18378	OMP	-1.16986	0.05425
11875	ART5	-1.16986	0.1178
16411	ITGAX	-1.16986	0.1317
270028	FAM155A	-1.16986	0.2126
218820	ZNF503	-1.16973	0.02831
13386	DLK1	-1.16973	0.09453
224617	TBC1D24	-1.16959	0.09607
380705	TMEM102	-1.16959	0.1363
68027	TMEM178	-1.16945	0.09044
210126	LPP	-1.16945	0.1811
258267	OR10K2	-1.16918	0.3363
108071	GRM5	-1.16904	0.1222
13009	CSRP3	-1.16904	0.1735
70163	2210415F13Rik	-1.16904	0.2668
66691	GAPVD1	-1.16891	0.01461
258025	OR4C15	-1.16877	0.08529
78405	NTF4	-1.16877	0.1655
230676	KIAA0467	-1.16877	0.1883
16660	KRT31	-1.16877	0.3159
12164	Bmp8b	-1.16863	0.04918
114873	DSCAML1	-1.16863	0.07128
277203	TM4SF19	-1.16863	0.2288
74186	CCDC3	-1.1685	0.06564
333473	Zfp36l3	-1.1685	0.1515
625785	LOC625785	-1.16836	0.04222
17523	MPO	-1.16836	0.1881
18987	POU2F2	-1.16809	0.04937
14412	SLC6A13	-1.16782	0.09195
246788	TRPV3	-1.16782	0.09592
110058	SYT17	-1.16782	0.1503
434215	LRRC32	-1.16782	0.1919
238555	BTN2A2	-1.16768	0.05654
22326	VAX1	-1.16768	0.1476
378435	MAFA	-1.16768	0.2157
26358	Aldh1a7	-1.16754	0.05718
54402	STK19	-1.16754	0.1227
77254	YIF1B	-1.16754	0.1348
53626	INSM1	-1.16754	0.136
619865	LOC619865	-1.16754	0.5472
74002	PSD2	-1.16741	0.1271
77596	GPR110	-1.16741	0.1986
217341	QRICH2	-1.16741	0.3215
214084	SLC18A2	-1.16727	0.05379
11941	ATP2B2	-1.16727	0.06311
328440	NPM2	-1.16727	0.4842
670496	LOC670496	-1.16713	0.2759
21948	CD70	-1.16713	0.345
21816	TGM1	-1.167	0.161
11447	CHRND	-1.167	0.3227
16491	KCNA3	-1.16686	0.1613
57260	LTB4R2	-1.16686	0.2498
109731	MAOB	-1.16686	0.27
76898	B3GAT1	-1.16673	0.04576
22414	WNT2B	-1.16673	0.1682
238328	VASH1	-1.16659	0.02823
56093	Pfpl	-1.16659	0.07941
13869	ERBB4	-1.16659	0.3628
109218	TMEM139	-1.16645	0.117
245403	WDR40C	-1.16645	0.1509
668184	LOC668184	-1.16632	0.0443
19329	RAB17	-1.16632	0.1189
320007	SIDT1	-1.16632	0.1307
207728	PDE2A	-1.16632	0.1316
381286	Serpinb3c	-1.16618	0.1562
11451	ACRV1	-1.16604	0.02931
19823	RNF7	-1.16591	0.08016
100041932	LOC100041932	-1.16591	0.1255
13488	DRD1	-1.16591	0.1672
21420	TFAP2C	-1.16577	0.1113
100043861	Klrb6	-1.16577	0.1222
666909	LOC666909	-1.16577	0.2341
317653	KLK14	-1.16577	0.3024
73730	Lce1l	-1.16564	0.09601
14061	F2	-1.1655	0.06838
214593	DUOX2	-1.16537	0.08106
666213	LOC666213	-1.16537	0.113
17292	MESP1	-1.16523	0.1799
103768	TUBG2	-1.16523	0.3127
68686	1110035H17Rik	-1.16523	0.3683
228787	XKR7	-1.16509	0.3073
20208	SAA1	-1.16509	0.3865
54139	IRF6	-1.16496	0.09063
373864	COL27A1	-1.16496	0.1322
16542	KDR	-1.16496	0.2973
21752	TERT	-1.16482	0.03817
387511	Tas2r134	-1.16482	0.04351
71300	RNF148	-1.16482	0.08517
20202	S100A9	-1.16469	0.1724
16331	INPP5D	-1.16469	0.2314
103889	HOXB2	-1.16455	0.2352
98256	KMO	-1.16442	0.1016
192650	CABP7	-1.16442	0.1612
14816	GRM1	-1.16428	0.03488
19228	PTHR1	-1.16428	0.1784
258951	Olfr339	-1.16428	0.2849
236798	Gpr112	-1.16414	0.03422
24046	SCN11A	-1.16414	0.1293
67555	4933434I20Rik	-1.16414	0.1313
73693	Dppa4	-1.16414	0.2907
20042	RPS12	-1.16401	0.005834
69836	PLA2G12B	-1.16401	0.118
17309	MGAT3	-1.16401	0.1431
625638	FAM43B	-1.16401	0.2207
170729	LOC727748	-1.16387	0.1555
230909	Gm572	-1.16374	0.04178
244189	EG244189	-1.16374	0.04858
15135	HBE1	-1.16374	0.3777
108077	SKIV2L	-1.1636	0.1096
18014	NEUROG1	-1.16347	0.07549
277360	PREX1	-1.16347	0.09168
547431	BTNL2	-1.16347	0.0996
70571	TCERG1L	-1.16347	0.1423
330369	FBXO41	-1.16347	0.18
319579	Defb20	-1.16347	0.1989
20526	SLC2A2	-1.16333	0.1982
64661	KRTDAP	-1.1632	0.02168
435811	LDLRAD2	-1.1632	0.3013
171531	MLPH	-1.16306	0.001045
18583	PDE7A	-1.16306	0.008515
258364	Olfr976	-1.16306	0.1866
11287	Pzp	-1.16306	0.1923
66353	FLJ36032	-1.16306	0.414
225608	SH3TC2	-1.16293	0.04736
68458	PPP1R14A	-1.16293	0.1432
791321	ENSMUSG00000066041	-1.16293	0.1993
12165	GDF2	-1.16293	0.2581
69787	ANXA13	-1.16293	0.3629
13446	DOC2A	-1.16279	0.05463
20811	SRMS	-1.16279	0.09346
236539	PHGDH	-1.16279	0.1603
23963	ODZ1	-1.16279	0.2144
16776	LAMA5	-1.16279	0.3232
620592	FAM155B	-1.16266	0.01428
258534	Olfr1361	-1.16266	0.3744
57749	PIWIL1	-1.16252	0.02596
319508	SYT15	-1.16252	0.02959
56014	Olfr70	-1.16252	0.09877
233332	Adamts17	-1.16252	0.1949
218440	ANKRD34B	-1.16239	0.08044
18489	REG3A	-1.16239	0.1275
56485	SLC2A5	-1.16239	0.3175
11474	ACTN3	-1.16225	0.113
217151	Arl5c	-1.16225	0.1236
100042611	LOC100042611	-1.16225	0.1491
20355	SEMA4F	-1.16225	0.1771
98711	RDH10	-1.16212	0.0379
252829	Obox5	-1.16212	0.06301
406217	BEX4	-1.16212	0.09151
21349	TAL1	-1.16212	0.2782
12259	C1QA	-1.16198	0.2133
320528	VPS13C	-1.16198	0.2743
268527	GREB1	-1.16198	0.2938
14062	F2R	-1.16185	0.03567
14447	GAPDHS	-1.16185	0.2129
100042605	LOC100042605	-1.16185	0.3412
106557	LDHAL6B	-1.16171	0.1113
18810	PLEC1	-1.16171	0.2238
20568	SLPI	-1.16158	0.1359
58246	SLC35B4	-1.16117	0.01982
16186	IL2RG	-1.16117	0.05122
22774	ZIC4	-1.16117	0.2031
67062	Mcart6	-1.16117	0.2639
330119	ADAMTS3	-1.16117	0.3567
243043	KCTD8	-1.16104	0.04515
228094	Cerkl	-1.16104	0.04564
76183	BRUNOL6	-1.16104	0.1337
21953	TNNI2	-1.1609	0.02868
15221	FOXD3	-1.1609	0.04662
246779	IL27	-1.1609	0.04697
109676	Ank2	-1.1609	0.07295
216810	TOM1L2	-1.16077	0.05354
665887	LOC665887	-1.16077	0.1742
12677	VSX2	-1.16077	0.1791
432763	PRR7	-1.16063	0.1244
67531	5730408K05Rik	-1.16063	0.1526
100039660	LOC100039660	-1.16063	0.2569
70208	MED23	-1.16063	0.2578
14181	FGFBP1	-1.1605	0.07758
224405	CYYR1	-1.16036	0.1105
213765	C15orf55	-1.16036	0.1796
237934	LOC728765	-1.16036	0.3018
246084	Defb35	-1.16023	0.185
100038376	ENSMUSG00000075607	-1.16023	0.3661
110794	CEBPE	-1.16009	0.04652
52585	DHRS1	-1.16009	0.1548
20317	SERPINF1	-1.15996	0.003806
70605	ZDHHC24	-1.15996	0.05332
402773	D030018L15Rik	-1.15996	0.4303
574402	GPR17	-1.15982	0.2372
236260	LOC236260	-1.15955	0.1135
23887	GGT5	-1.15955	0.172
217212	PYY	-1.15942	0.02529
12802	CNR2	-1.15942	0.1451
212124	C10orf92	-1.15942	0.2266
263876	SPATA2	-1.15929	0.05948
71776	Tha1	-1.15915	0.211
26757	DPYSL4	-1.15915	0.3692
242620	Dmrta2	-1.15902	0.1147
65100	ZIC5	-1.15902	0.2391
108161	D0H6S2654E	-1.15902	0.2615
171226	V1re3	-1.15888	0.09519
100043503	LOC100043503	-1.15888	0.1954
231727	B3GNT4	-1.15875	0.1336
74376	MYO18B	-1.15875	0.1477
54218	B3GALT4	-1.15875	0.2185
14660	GLS	-1.15861	0.01983
16147	IHH	-1.15861	0.1545
272381	LRRC4B	-1.15861	0.1574
76281	TAX1BP3	-1.15861	0.2284
12816	COL12A1	-1.15861	0.2795
237256	ZC3H12D	-1.15861	0.4363
15463	HRB	-1.15848	0.002354
171273	V1rh14	-1.15835	0.001588
71911	BDH1	-1.15835	0.02431
70882	ARMC3	-1.15835	0.1394
16907	LMNB2	-1.15821	0.004193
75869	ARL5B	-1.15821	0.09256
13511	DSG2	-1.15821	0.1035
16728	L1CAM	-1.15821	0.2858
72112	PPP1R14D	-1.15808	0.04222
67929	CCDC70	-1.15808	0.04754
13164	DAZ2	-1.15808	0.05951
211535	Ccdc114	-1.15808	0.08323
100039137	LOC100039137	-1.15808	0.08913
66968	LSDP5	-1.15808	0.2407
103149	UPB1	-1.15808	0.2677
258980	OR4C46	-1.15794	0.07603
67666	HAPLN3	-1.15794	0.07976
78382	2210420J11Rik	-1.15794	0.08113
20502	SLC16A2	-1.15794	0.3471
74154	Unkl	-1.15781	0.05937
11639	AK3L2	-1.15781	0.1172
22363	VPREB1	-1.15781	0.1984
257925	Olfr106	-1.15781	0.3261
100043719	LOC100043719	-1.15741	0.1323
73503	MBD3L1	-1.15741	0.2176
71096	SNTG1	-1.15727	0.2203
57014	HTR3B	-1.15727	0.3894
110876	Scn2a1	-1.15727	0.5223
16530	KCNK7	-1.15701	0.04265
68180	HYI	-1.15701	0.05032
258103	Olfr1152	-1.15701	0.4155
74413	TC2N	-1.15687	0.03205
75136	LOC728194	-1.15687	0.04865
14794	SPSB2	-1.15687	0.1204
16325	INHBC	-1.15687	0.1214
70426	TEKT5	-1.15687	0.1951
211232	CPNE9	-1.15674	0.02024
21390	TBXA2R	-1.15674	0.1377
258653	Olfr1136	-1.15674	0.164
12167	BMPR1B	-1.15674	0.1758
208188	GHSR	-1.15674	0.191
258515	OR7G2	-1.15674	0.3625
242519	IFNA7	-1.15674	0.6289
72088	USH1C	-1.1566	0.02281
240697	C8orf45	-1.1566	0.2878
14806	GRIK2	-1.15647	0.007673
216439	Centg1	-1.15647	0.04645
12833	COL6A1	-1.15647	0.1151
338375	ATP6V1G3	-1.15634	0.1052
66643	LIX1	-1.15634	0.3747
381522	E230008N13Rik	-1.1562	0.2337
64335	Svs3a	-1.1562	0.3527
16875	LHX8	-1.15607	0.03443
14544	GDA	-1.15607	0.03569
12520	CD81	-1.15594	0.06946
74376	MYO18B	-1.1558	0.06034
74576	4731417B20Rik	-1.1558	0.09979
654822	D330041H03Rik	-1.1558	0.102
22134	TGOLN2	-1.15567	0.02013
23993	KLK7	-1.15567	0.3472
17392	MMP3	-1.15554	0.07136
18947	PNLIPRP2	-1.1554	0.29
387349	TAS2R13	-1.15527	0.005033
20042	RPS12	-1.15527	0.006801
20042	RPS12	-1.15527	0.006801
20042	RPS12	-1.15527	0.006801
93890	PCDHB11	-1.15527	0.2521
20219	APCS	-1.15527	0.3084
14919	GUCY2D	-1.15513	0.007346
330723	HTRA4	-1.15513	0.05014
232970	PHLDB3	-1.15513	0.2731
63828	FN3K	-1.155	0.2531
628850	6030426L16Rik	-1.15487	0.09888
76184	ABCA6	-1.15487	0.2162
83557	LIN28	-1.15487	0.2604
54137	ACRBP	-1.15487	0.3303
13483	DPP6	-1.15473	0.1511
80796	CALML5	-1.15473	0.1683
12517	CD72	-1.15473	0.2042
68473	MOBKL1A	-1.1546	0.005869
50764	FBXO15	-1.1546	0.1796
210162	ZKSCAN2	-1.1546	0.1896
19340	RAB3D	-1.1546	0.2446
75769	PAP2D	-1.15447	0.03279
12815	COL11A2	-1.15447	0.06528
223732	LDOC1L	-1.15433	0.01332
22360	NRSN1	-1.15433	0.01633
16613	Klk1b11	-1.15433	0.07291
237387	LRRC3	-1.15433	0.2369
60597	MAPK8IP2	-1.1542	0.05179
78913	ZNF294	-1.1542	0.06919
629378	Dact3	-1.1542	0.2527
381917	DNAH3	-1.15407	0.009743
20726	Serpinb9d	-1.15407	0.3796
258488	Olfr474	-1.15393	0.02248
60365	RBM8A	-1.15393	0.03785
228858	GDAP1L1	-1.1538	0.03281
13646	Klk1b22	-1.1538	0.1265
11468	Actg2	-1.1538	0.1489
66592	STOML2	-1.15367	0.016
235461	FAM63B	-1.15367	0.0525
18763	PKD1	-1.15367	0.1984
258620	OR1J4	-1.15367	0.3046
16980	LRRN2	-1.15367	0.3254
140557	SMC1B	-1.15367	0.3271
271209	RP1L1	-1.15354	0.05774
329941	COL8A2	-1.15354	0.08724
258922	OR2K2	-1.15354	0.2791
14464	GATA5	-1.1534	0.2778
15494	Hsd3b3	-1.1534	0.2804
12350	CA3	-1.1534	0.4382
258385	Olfr1323	-1.15327	0.196
317755	ZAR1	-1.15314	0.06316
257898	Olfr867	-1.15314	0.08658
85030	TNFRSF25	-1.15314	0.1785
16763	LAD1	-1.153	0.01131
331535	SERPINA7	-1.153	0.0455
16841	LECT2	-1.153	0.1833
433193	LOC433193	-1.153	0.3241
100045278	LOC100045278	-1.153	0.3791
12587	MIA	-1.15287	0.009704
242521	KLHL9	-1.15287	0.07625
231474	PAQR3	-1.15287	0.09158
627681	LOC627681	-1.15287	0.1741
238680	CNTNAP3	-1.15287	0.1987
216227	SLC17A8	-1.15287	0.221
53311	MYBPH	-1.15287	0.2878
56552	Vmn2r26	-1.15274	0.05231
328264	EG328264	-1.15274	0.05526
78390	PLA2G4D	-1.15274	0.07109
80893	TMPRSS5	-1.15274	0.0803
234542	RTBDN	-1.15274	0.08899
236774	Gm362	-1.1526	0.3757
100039660	LOC100039660	-1.15247	0.05837
12832	COL5A2	-1.15247	0.1074
234724	TAT	-1.15234	0.08087
14038	Kal1	-1.15234	0.266
74551	PCK2	-1.15221	0.08747
56221	CCL24	-1.15221	0.2302
244923	KLHL31	-1.15221	0.244
22598	SLC6A18	-1.15207	0.1418
56642	ANKRD2	-1.15207	0.1667
381581	C1orf222	-1.15194	0.249
57765	TBX21	-1.15181	0.1292
50527	ERO1L	-1.15168	0.0197
76654	UPP2	-1.15168	0.04477
16336	INSL3	-1.15168	0.1313
16509	KCNE1	-1.15168	0.1376
22768	Zfy2	-1.15168	0.5888
654462	Kncn	-1.15154	0.02173
22651	Zfp125	-1.15154	0.06807
620283	LOC620283	-1.15154	0.08247
72902	SPOCK3	-1.15154	0.1368
268934	GRM4	-1.15154	0.1472
194908	LOC201164	-1.15154	0.1786
14811	GRIN2A	-1.15141	0.325
26549	ITGB1BP2	-1.15128	0.1482
242151	KCNA10	-1.15128	0.3054
72289	Malat1	-1.15115	0.1239
12669	CHRM1	-1.15115	0.1415
84112	SUCNR1	-1.15115	0.1936
20447	ST6GALNAC3	-1.15115	0.3739
259035	OR10A2	-1.15101	0.3368
11979	ATP7B	-1.15088	0.1076
20310	CXCL3	-1.15075	0.03171
14186	FGFR4	-1.15075	0.1963
74015	FCHO1	-1.15075	0.2326
446099	NLRP4	-1.15075	0.3912
18013	NEUROD2	-1.15062	0.07826
17105	LYZ	-1.15062	0.1478
94094	Trim34	-1.15062	0.2713
214854	LINCR	-1.15062	0.3715
12012	BAAT	-1.15048	0.05334
50708	HIST1H1C	-1.15048	0.09237
235567	DNAJC13	-1.15048	0.1192
71685	GALNT14	-1.15048	0.2339
258530	Olfr311	-1.15035	0.04777
13861	EPX	-1.15035	0.1671
71679	ATP5H	-1.15035	0.2287
217316	SLC16A5	-1.15035	0.3168
93735	WNT16	-1.15035	0.3929
434490	LOC434490	-1.15022	0.03167
11601	ANGPT2	-1.15022	0.08849
170828	VGLL1	-1.15022	0.2979
18125	NOS1	-1.15009	0.08885
20132	RRH	-1.15009	0.2436
14612	GJA4	-1.14995	0.06884
12671	CHRM3	-1.14969	0.09
11689	ALOX5	-1.14969	0.2304
232670	TSPAN33	-1.14969	0.3088
20475	SIX5	-1.14956	0.05209
14842	GSX1	-1.14956	0.06143
320916	Wscd2	-1.14956	0.1734
57776	TTYH1	-1.14956	0.2587
668965	EG668965	-1.14943	0.1273
15223	FOXJ1	-1.14943	0.1482
192201	Wfdc15b	-1.14943	0.2554
243911	KIRREL2	-1.14943	0.2794
66222	SERPINB1	-1.14929	0.1304
18095	NKX3-1	-1.14929	0.2247
233187	LIM2	-1.14929	0.4662
15926	IDH1	-1.14916	0.01756
668212	EFR3B	-1.14916	0.05914
231147	SH3TC1	-1.14916	0.08379
105841	DENND3	-1.14916	0.1568
216867	Slc16a11	-1.14903	0.1956
18300	FAM3D	-1.14903	0.2583
239853	GPR128	-1.1489	0.02948
76757	TRDN	-1.1489	0.1285
381334	GAL3ST2	-1.1489	0.1906
319565	SYNE2	-1.1489	0.5062
83428	UCN3	-1.14877	0.107
382077	Ccdc33	-1.14877	0.1477
22141	TUB	-1.14863	0.02505
19700	REM1	-1.14863	0.1333
231691	SDS	-1.14863	0.1772
75060	4930506C21Rik	-1.1485	0.2095
638904	EG638904	-1.1485	0.2392
209195	CLIC6	-1.14837	0.0309
16779	LAMB2	-1.14837	0.2751
320332	HIST1H4J	-1.14837	0.2781
208760	AQP12A	-1.14837	0.3813
15414	HOXB6	-1.14824	0.2358
100465	MOBKL2C	-1.14824	0.286
94088	TRIM6	-1.14811	0.1006
381522	E230008N13Rik	-1.14811	0.1212
111975	Igf2as	-1.14797	0.06487
14733	GPC1	-1.14784	0.131
243621	Iqsec3	-1.14784	0.1637
20513	SLC1A6	-1.14784	0.2244
20671	SOX17	-1.14784	0.3591
18824	PLP2	-1.14771	0.02026
14115	FBLN2	-1.14771	0.04164
624219	LOC55908	-1.14771	0.1259
104110	ADCY4	-1.14758	0.1348
433502	Wfdc6b	-1.14758	0.2295
319177	HIST1H2BA	-1.14758	0.3051
668361	EG668361	-1.14745	0.1999
17450	MORC1	-1.14745	0.3048
14804	GRID2	-1.14732	0.1202
269704	ZNF664	-1.14732	0.1898
12591	CDX2	-1.14732	0.3275
240514	CCDC85B	-1.14718	0.02768
270120	FAT3	-1.14718	0.07556
11444	CHRNB2	-1.14718	0.08954
72978	CNIH3	-1.14718	0.09499
114640	PTH2	-1.14705	0.04625
670940	Vmn2r70	-1.14705	0.1681
627543	LOC627543	-1.14705	0.3227
665385	EG665385	-1.14692	0.3328
81910	RRBP1	-1.14679	0.0739
16470	USH1G	-1.14666	0.1268
387565	CD300C	-1.14666	0.142
12006	AXIN2	-1.14666	0.1433
22773	ZIC3	-1.14666	0.2675
677250	LOC677250	-1.14666	0.3344
74772	ATP13A2	-1.14653	0.05884
14961	HLA-DQB2	-1.14653	0.1499
22094	TSHB	-1.14653	0.3023
381319	BATF3	-1.14639	0.008831
69743	CASZ1	-1.14639	0.04154
243376	Doxl2	-1.14639	0.07087
83457	Fthl17	-1.14639	0.07665
59012	MOXD1	-1.14639	0.2194
22408	WNT1	-1.14639	0.3418
21387	TBX4	-1.14626	0.1224
319182	HIST2H2BE	-1.14626	0.2397
18315	Olfr18	-1.14613	0.04697
20965	SYN2	-1.146	0.05685
228592	F830045P16Rik	-1.146	0.1319
13089	Cyp2b13	-1.146	0.2273
80720	PBX4	-1.14587	0.01132
20264	SCN10A	-1.14587	0.04018
12352	CA5A	-1.14587	0.2441
665926	LOC665926	-1.14574	0.001271
320634	OCRL	-1.14574	0.0703
20500	SLC13A2	-1.14574	0.2389
332937	TFAP2E	-1.14574	0.4443
19775	XPR1	-1.14561	0.003911
12323	CAMK2B	-1.14561	0.1486
97863	FAM8A1	-1.14548	0.04534
20288	MSR1	-1.14548	0.2086
668536	LOC668536	-1.14548	0.285
99296	HRH3	-1.14548	0.3431
329375	FLJ46082	-1.14534	0.04471
67228	WDR85	-1.14534	0.04534
20612	SIGLEC1	-1.14534	0.1267
109095	Rbm15b	-1.14534	0.1816
170826	PPARGC1B	-1.14521	0.04271
21830	THEG	-1.14521	0.294
72948	TPPP	-1.14508	0.107
268859	A2BP1	-1.14508	0.1558
73323	1700047G07Rik	-1.14508	0.2466
545391	EG545391	-1.14508	0.4177
18824	PLP2	-1.14495	0.008292
242285	RDHE2	-1.14482	0.03386
22771	ZIC1	-1.14469	0.02756
54721	TYK2	-1.14469	0.1082
19983	RPL5	-1.14469	0.1503
117148	NECAB2	-1.14469	0.1983
252866	Adam34	-1.14469	0.385
80297	SPTBN4	-1.14456	0.3113
338346	GPR21	-1.14456	0.3792
258531	OR2T33	-1.14443	0.005749
110279	BCR	-1.14443	0.2551
384077	Pramel5	-1.14443	0.3241
368203	EG368203	-1.1443	0.07397
67395	4930403L05Rik	-1.1443	0.4494
58210	Sectm1b	-1.14416	0.03222
56543	KCND3	-1.14416	0.03512
11433	ACP5	-1.14416	0.1729
100047640	LOC100047640	-1.14416	0.1958
399548	SCN4B	-1.14416	0.2049
16663	KRT13	-1.14403	0.1478
20865	SULT2A1	-1.14403	0.4229
667113	EG667113	-1.1439	0.1006
667113	EG667113	-1.1439	0.1006
497106	RNASE12	-1.1439	0.4905
258432	Olfr919	-1.14377	0.121
258958	Olfr525	-1.14377	0.2994
20042	RPS12	-1.14364	0.002868
232174	CYP26B1	-1.14364	0.1318
20528	SLC2A4	-1.14364	0.1399
52389	GPR123	-1.14364	0.1468
666085	Vmn2r54	-1.14364	0.6142
81799	C1qtnf3	-1.14351	0.07982
21389	TBX6	-1.14351	0.1199
18344	Olfr45	-1.14351	0.2636
67470	ABCG8	-1.14351	0.3837
77577	SPNS3	-1.14338	0.1443
140919	SLC17A6	-1.14338	0.4475
217779	LYSMD1	-1.14325	0.08246
235415	CPLX3	-1.14312	0.1557
14528	GCH1	-1.14312	0.3023
667331	LOC667331	-1.14312	0.3481
66922	RRAS2	-1.14299	0.01263
216963	GIT1	-1.14299	0.02642
64008	AQP9	-1.14299	0.03434
100038627	ENSMUSG00000074823	-1.14299	0.09272
791404	ENSMUSG00000055423	-1.14286	0.174
30052	PCSK1N	-1.14286	0.2406
27260	PLEK2	-1.14286	0.2647
208715	HMGCS1	-1.14273	0.02788
20183	RXRG	-1.14273	0.09713
71592	POGK	-1.14273	0.1618
66967	EDEM3	-1.1426	0.04813
15408	HOXB13	-1.1426	0.2125
76080	C20orf121	-1.14247	0.06586
230971	MEGF6	-1.14247	0.2148
258318	OR5H2	-1.14233	0.2632
20887	SULT1A1	-1.14233	0.3291
330483	CEACAM16	-1.14233	0.3471
11816	APOE	-1.1422	0.1998
76279	Cyp2d26	-1.1422	0.2272
74760	RAB3IL1	-1.14207	0.06647
270120	FAT3	-1.14194	0.07208
246104	RHBDL3	-1.14194	0.1303
218038	AMPH	-1.14194	0.1382
665162	LOC665162	-1.14194	0.4491
12155	BMP15	-1.14181	0.2853
26946	TRPC7	-1.14181	0.293
320158	ZMAT4	-1.14181	0.3971
224648	UHRF1BP1	-1.14168	0.04317
329251	PPP1R12B	-1.14168	0.1358
20359	SEMA6B	-1.14168	0.1512
15235	MST1	-1.14168	0.1925
22403	WISP2	-1.14168	0.2128
57816	TESC	-1.14168	0.2201
668331	LOC668331	-1.14168	0.3013
280287	KISS1	-1.14168	0.3163
211623	PLAC9	-1.14155	0.1078
15118	HAS3	-1.14155	0.1293
12836	COL7A1	-1.14155	0.1486
20476	SIX6	-1.14155	0.1525
12309	S100G	-1.14155	0.1712
113850	V1ra8	-1.14155	0.3041
16337	INSR	-1.14142	0.07054
69926	Dnahc17	-1.14142	0.326
258785	Olfr1230	-1.14142	0.3422
381944	Dub1a	-1.14129	0.1044
240776	KCNT2	-1.14129	0.2025
11911	ATF4	-1.14116	0.0242
223706	Cyp2d34	-1.14116	0.3568
241494	ZNF385B	-1.14103	0.3529
243961	SHANK1	-1.1409	0.1121
620695	LOC387763	-1.1409	0.3011
106512	GPSM3	-1.1409	0.3079
58866	TREH	-1.1409	0.3222
13876	ERG	-1.14077	0.05486
100038588	ENSMUSG00000074077	-1.14077	0.05725
103978	GPC5	-1.14077	0.07797
68436	RPL34	-1.14077	0.1183
16467	ATCAY	-1.14077	0.1606
241118	ACCN4	-1.14077	0.2826
16869	LHX1	-1.14064	0.2421
236784	Olfr1320	-1.14064	0.3087
258403	Olfr1065	-1.14051	0.1191
19281	PTPRT	-1.14051	0.3755
668139	EG668139	-1.14051	0.3845
71373	PRR16	-1.14038	0.04409
667429	EG667429	-1.14038	0.345
16682	KRT4	-1.14025	0.1898
15379	ONECUT1	-1.14025	0.2161
20042	RPS12	-1.14012	0.00523
20042	RPS12	-1.14012	0.00523
20042	RPS12	-1.14012	0.00523
20042	RPS12	-1.14012	0.00523
20042	RPS12	-1.14012	0.00523
21959	TNP2	-1.14012	0.02484
69073	1810019J16Rik	-1.14012	0.1191
233836	SLC5A11	-1.14012	0.2502
59049	SLC22A17	-1.14012	0.2768
503556	AY761185	-1.14012	0.3036
219065	A630038E17Rik	-1.13999	0.01887
241070	GPR1	-1.13999	0.3289
66414	NDUFA12	-1.13999	0.4199
100042375	LOC100042375	-1.13986	0.1268
74251	ANKRD9	-1.13986	0.2182
19328	Rab12	-1.13973	0.00497
67724	POP1	-1.13973	0.2619
109342	SLC5A10	-1.1396	0.1951
17152	MAK	-1.1396	0.3132
211134	LZTS1	-1.13947	0.09889
212398	FRAT2	-1.13947	0.164
20042	RPS12	-1.13934	0.005369
319637	A430072C10Rik	-1.13934	0.1817
259093	Olfr572	-1.13934	0.2304
16846	LEP	-1.13934	0.3163
11607	AGTR1	-1.13921	0.1151
216795	WNT9A	-1.13921	0.2484
258331	Olfr1330	-1.13921	0.543
76178	6330578E17Rik	-1.13908	0.0386
170732	Trhr2	-1.13908	0.1512
66106	SMPX	-1.13908	0.225
77998	Grifin	-1.13895	0.3773
320747	LINGO4	-1.13882	0.1582
20840	STAC	-1.13882	0.2072
100047728	LOC100047728	-1.13882	0.3524
12918	CRH	-1.13869	0.1151
69501	Etd	-1.13869	0.2689
108735	SFT2D2	-1.13869	0.2863
56690	MLYCD	-1.13856	0.04529
77037	MRAP	-1.13856	0.2093
26927	FOXL2	-1.13856	0.2141
20974	SYNGR3	-1.13843	0.07261
12570	CDK5R2	-1.1383	0.1654
100048615	LOC100048615	-1.1383	0.2271
72535	ALDH1B1	-1.1383	0.3727
54698	CRTAM	-1.13817	0.1177
667922	LOC667922	-1.13817	0.2345
56863	CLDN9	-1.13817	0.36
75404	FLJ30058	-1.13792	0.02564
381157	AK220484	-1.13792	0.05536
209584	TYW3	-1.13792	0.05595
12057	OPN1SW	-1.13792	0.32
641050	LOC641050	-1.13779	0.04879
241230	ST8SIA6	-1.13779	0.2918
227960	GCA	-1.13766	0.06878
17179	MATK	-1.13766	0.3073
26456	SEMA4G	-1.13753	0.06693
83813	TNK1	-1.13753	0.2798
210145	Irgc1	-1.13753	0.3491
20042	RPS12	-1.1374	0.005232
12789	CNGA2	-1.1374	0.1084
258554	Olfr873	-1.13727	0.02566
69368	Wdfy1	-1.13727	0.07506
432864	EG432864	-1.13727	0.2145
100043373	LOC100043373	-1.13727	0.2174
100043386	LOC100043386	-1.13727	0.2174
233912	Armc5	-1.13714	0.1566
66406	SAC3D1	-1.13688	0.027
66059	KRTCAP2	-1.13688	0.142
76467	MSRB2	-1.13688	0.1428
56745	C1QTNF1	-1.13688	0.2742
73608	MARVELD3	-1.13675	0.06175
22351	VILL	-1.13675	0.07796
53877	RNASE2	-1.13675	0.1279
242425	GABBR2	-1.13675	0.4293
666383	EG666383	-1.13675	0.4308
319166	HIST1H2AB	-1.13675	0.5112
75400	DEFB116	-1.13662	0.1866
93960	NKD1	-1.13662	0.1882
171238	V1rg3	-1.13662	0.2371
258445	Olfr693	-1.13649	0.08726
210762	C14orf50	-1.13649	0.1341
665386	LOC665386	-1.13649	0.2679
103172	C22orf16	-1.13649	0.4084
100043899	LOC100043899	-1.13636	0.004704
20605	SSTR1	-1.13636	0.4282
258136	Olfr517	-1.13636	0.5463
16402	ITGA5	-1.13623	0.03591
15160	SERPIND1	-1.13623	0.214
22353	VIP	-1.13623	0.2565
76679	5330417H12Rik	-1.13623	0.2671
22412	WNT9B	-1.13623	0.3202
73032	TTC9B	-1.13598	0.1774
53417	HIF3A	-1.13598	0.2751
17260	MEF2C	-1.13585	0.1885
433063	LOC433063	-1.13585	0.2705
19878	ROCK2	-1.13572	0.06018
258655	Olfr1112	-1.13572	0.1203
17837	Mug2	-1.13572	0.1519
216622	4931440F15Rik	-1.13572	0.2768
110876	Scn2a1	-1.13572	0.5413
433809	RNF207	-1.13559	0.08933
227327	B3GNT7	-1.13559	0.1266
69454	CLIC3	-1.13559	0.14
142687	ASB14	-1.13559	0.1909
170483	GRIN3B	-1.13559	0.191
13508	DSCAM	-1.13559	0.1966
434729	EG434729	-1.13559	0.3026
319832	6332401O19Rik	-1.13546	0.1905
72324	PLXDC1	-1.13546	0.3246
17085	LY9	-1.13533	0.19
170952	PRIMA1	-1.13533	0.2558
244202	NLRP10	-1.13533	0.4678
58170	ACCN5	-1.1352	0.00941
16681	KRT2	-1.1352	0.2587
258153	OR1D2	-1.13507	0.04964
270163	MYO9A	-1.13507	0.1975
68678	SMTNL1	-1.13507	0.2381
69957	CDC16	-1.13494	0.007463
381853	GIPR	-1.13494	0.01044
12801	CNR1	-1.13494	0.07524
229534	PBXIP1	-1.13494	0.2153
67926	SPERT	-1.13482	0.006975
75507	POU5F2	-1.13482	0.0396
18997	POU4F2	-1.13482	0.3443
17202	MC4R	-1.13482	0.4181
269389	TOX2	-1.13469	0.06905
16521	KCNJ5	-1.13469	0.3374
383528	LOC383528	-1.13456	0.1569
230735	Epha10	-1.13456	0.3278
228576	MALL	-1.13456	0.378
12622	CER1	-1.13443	0.4512
258871	Olfr898	-1.13443	0.5629
14735	GPC4	-1.1343	0.04365
19049	PPP1R1B	-1.1343	0.1404
282619	SBSN	-1.1343	0.2167
99586	DPYD	-1.1343	0.3479
330496	Ifnl2	-1.1343	0.3966
258089	OR14I1	-1.1343	0.4254
14783	GRB10	-1.13417	0.08495
497114	Defcr23	-1.13417	0.1292
23850	PAPPA2	-1.13417	0.1821
268878	ATP13A5	-1.13417	0.2025
268709	FAM107A	-1.13417	0.2956
258810	Olfr665	-1.13417	0.3855
16191	IL5	-1.13417	0.4326
258409	Olfr1431	-1.13404	0.1963
268729	Gm626	-1.13404	0.2024
237761	ANKRD43	-1.13404	0.2708
230676	KIAA0467	-1.13404	0.3805
12162	BMP7	-1.13392	0.1531
258983	Olfr1260	-1.13392	0.2378
11666	ABCD1	-1.13392	0.2734
56338	TXNIP	-1.13379	0.3863
14429	GALR3	-1.13366	0.1091
211001	8030423F21Rik	-1.13366	0.1706
280635	EMILIN3	-1.13366	0.1902
12813	COL10A1	-1.13366	0.2028
104271	TEX15	-1.13366	0.2568
171269	V1rh10	-1.13366	0.2916
100041397	LOC100041397	-1.13353	0.4992
27984	EFHD2	-1.1334	0.05199
237320	ALDH8A1	-1.1334	0.1373
14077	FABP3	-1.1334	0.2249
624198	LOC624198	-1.1334	0.2494
225825	CD226	-1.1334	0.2585
18441	P2RY1	-1.1334	0.3292
258710	OR10Z1	-1.13327	0.007769
670467	LOC670467	-1.13327	0.1784
15557	HTR1F	-1.13314	0.05002
105193	NHLRC1	-1.13314	0.09729
380921	DGKH	-1.13314	0.2425
629081	LOC629081	-1.13314	0.6159
11549	ADRA1A	-1.13289	0.001437
77552	SHISA4	-1.13289	0.005207
328779	HS3ST6	-1.13289	0.2181
332579	CARD9	-1.13289	0.4696
268354	FAM19A2	-1.13276	0.02939
15481	HSPA8	-1.13276	0.3045
68338	GOLT1A	-1.13276	0.3825
192140	TMC2	-1.13263	0.1141
69376	ZPBP2	-1.13263	0.2733
100042416	LOC100042416	-1.1325	0.01926
170625	SNX18	-1.1325	0.02183
235631	TSP50	-1.1325	0.08738
104010	CDH22	-1.1325	0.1023
320840	NEGR1	-1.1325	0.1858
50787	Hs6st3	-1.1325	0.2196
237987	OTOP2	-1.1325	0.2393
227717	QRFP	-1.1325	0.4766
16814	LBX1	-1.13237	0.004814
73707	Gucy2g	-1.13237	0.1281
503491	Defcr24	-1.13237	0.5594
171247	V1rh4	-1.13225	0.2063
16508	KCND2	-1.13225	0.3498
241639	FERMT1	-1.13199	0.08806
71355	COL24A1	-1.13199	0.1928
68159	STX19	-1.13199	0.2126
619780	LOC619780	-1.13186	0.1185
258950	Olfr342	-1.13186	0.1568
74499	SOST	-1.13186	0.2196
75571	SPATA9	-1.13186	0.3535
16552	KIF12	-1.13173	0.06011
108017	FXYD4	-1.13173	0.2744
78894	AACS	-1.13161	0.02034
107221	GPR120	-1.13161	0.1898
22767	Zfy1	-1.13161	0.4517
14344	FUT2	-1.13148	0.0307
73365	1700049J03Rik	-1.13148	0.06136
269344	ELL3	-1.13135	0.131
77914	Krtap17-1	-1.13135	0.3815
13081	CYP24A1	-1.13135	0.4379
72244	C19orf12	-1.13122	0.06769
258549	Olfr798	-1.13122	0.3083
239931	CLDN17	-1.13122	0.3705
244694	Jmjd2d	-1.13109	0.2487
230676	KIAA0467	-1.13084	0.1274
12830	COL4A5	-1.13084	0.1385
225341	LIMS2	-1.13084	0.1451
234395	USHBP1	-1.13071	0.0303
231863	FBXL18	-1.13071	0.09891
71753	TMPRSS6	-1.13071	0.1745
71932	ABHD9	-1.13071	0.2804
22255	UNCX	-1.13071	0.3184
20190	RYR1	-1.13058	0.02713
94352	LOXL2	-1.13058	0.04596
17870	Mycs	-1.13058	0.179
381337	LOC51252	-1.13045	0.09425
258545	Olfr811	-1.13045	0.1896
240873	TNFSF18	-1.13045	0.4861
56012	PGAM2	-1.13033	0.1715
68221	Wfdc15a	-1.13033	0.1881
69707	IQCG	-1.13033	0.218
230676	KIAA0467	-1.13033	0.4371
638345	Sbpl	-1.13033	0.6313
74649	CPA5	-1.1302	0.03038
94216	COL4A6	-1.1302	0.06455
433367	EG433367	-1.1302	0.1626
258055	Olfr524	-1.1302	0.1963
11572	Crisp3	-1.1302	0.3111
71903	2310038E17Rik	-1.13007	0.05392
14219	CTGF	-1.13007	0.07706
18400	SLC22A18	-1.13007	0.1235
233199	MYBPC2	-1.13007	0.1796
14275	FOLR1	-1.13007	0.2587
12322	CAMK2A	-1.12994	0.03145
320844	AMIGO3	-1.12994	0.2425
110135	FGB	-1.12994	0.2769
19289	PUNC	-1.12994	0.359
16204	FABP6	-1.12982	0.1196
258369	Olfr509	-1.12982	0.2218
12354	CA7	-1.12982	0.3411
23845	CLEC5A	-1.12982	0.3518
11354	Abpa	-1.12956	0.09266
329502	PLA2G4E	-1.12956	0.1487
242705	E2F2	-1.12956	0.1631
11694	ALX3	-1.12956	0.1899
22229	UCP3	-1.12956	0.3097
12654	CHI3L1	-1.12956	0.3141
626075	LOC626075	-1.12943	0.2129
17329	CXCL9	-1.12931	0.01483
225870	RIN1	-1.12931	0.08251
67084	Ceacam14	-1.12931	0.1711
258729	Olfr478	-1.12931	0.2769
211228	LRRC25	-1.12918	0.01825
17147	Mageb3	-1.12918	0.1553
54368	GP9	-1.12918	0.268
238021	FSCN2	-1.12905	0.06097
20519	SLC22A3	-1.12905	0.1066
104079	NXPH3	-1.12905	0.3065
258523	Olfr1186	-1.12905	0.3713
406217	BEX4	-1.12892	0.1974
15207	HES3	-1.12892	0.2077
432867	DEFB109	-1.12892	0.441
226519	LAMC1	-1.1288	0.07615
20664	SOX1	-1.1288	0.1501
56552	Vmn2r26	-1.1288	0.3416
194433	Olfr707	-1.1288	0.4193
109205	SOBP	-1.12854	0.2392
233865	KIAA0556	-1.12841	0.158
74978	LRRIQ1	-1.12841	0.1969
670550	LOC670550	-1.12841	0.2709
14419	GAL	-1.12829	0.0629
12643	Chad	-1.12829	0.1562
14403	GABRD	-1.12829	0.1819
233001	Nlrp9a	-1.12829	0.2302
258601	OR4D5	-1.12829	0.3736
20042	RPS12	-1.12816	0.005551
673094	Cd99	-1.12816	0.01783
113865	V1rc8	-1.12803	0.2157
75283	4930556L07Rik	-1.12803	0.5441
12123	HRK	-1.1279	0.08179
16667	KRT17	-1.1279	0.2121
114662	Prss29	-1.1279	0.2989
21380	TBX1	-1.1279	0.3022
234072	ADPRHL1	-1.1279	0.3047
329584	C430010C01	-1.12778	0.02697
19771	RLBP1	-1.12778	0.2048
211468	KCNH8	-1.12778	0.2152
12503	CD247	-1.12778	0.2333
97236	C79130	-1.12765	0.0655
217138	ATAD4	-1.12765	0.1279
18824	PLP2	-1.12752	0.0138
207667	LBXCOR1	-1.12752	0.0568
16773	LAMA2	-1.12752	0.388
269637	Cnpy1	-1.1274	0.05876
79401	SPZ1	-1.1274	0.4314
269400	RTEL1	-1.12727	0.04072
243385	GPRIN3	-1.12727	0.1625
100041678	LOC100041678	-1.12727	0.2353
242891	CCT8L1	-1.12727	0.2438
241624	EXDL1	-1.12727	0.2536
17758	MAP4	-1.12727	0.2539
71726	SMUG1	-1.12727	0.2967
80910	GPR84	-1.12714	0.01954
13591	EBF1	-1.12714	0.05467
110265	MSRA	-1.12714	0.1081
330953	HCN4	-1.12714	0.1747
20761	Sprr2g	-1.12714	0.2267
623145	LOC623145	-1.12714	0.438
16512	KCNH3	-1.12701	0.004533
20877	AURKB	-1.12701	0.005599
14190	FGL2	-1.12701	0.3051
231903	PRHOXNB	-1.12701	0.4596
12550	CDH1	-1.12689	0.01599
11813	APOC2	-1.12689	0.1469
69982	SPINK2	-1.12689	0.1706
100470	Lao1	-1.12689	0.4956
13117	CYP4A11	-1.12689	0.5116
217303	CD300A	-1.12676	0.06288
105866	KRT72	-1.12676	0.3024
258490	Olfr492	-1.12676	0.3678
18127	NOS3	-1.12676	0.3838
77981	B230110C06Rik	-1.12676	0.6156
320772	MDGA2	-1.12663	0.1319
245516	EG245516	-1.12663	0.6208
78330	NDUFV3	-1.12651	0.1552
77936	BC065403	-1.12651	0.7263
18670	ABCB4	-1.12638	0.1384
26423	NR5A1	-1.12638	0.179
20897	STRA6	-1.12638	0.3216
70503	DDO	-1.12638	0.3361
242259	SLC44A5	-1.12638	0.4357
[truncated: 17,301 more rows]
