# Supplementary material for: Progesterone receptor membrane component 1 inhibits tumor necrosis factor alpha induction of gene expression in neural cells
Source: PLoS One. 2019 Apr 26;14(4):e0215389. doi: 10.1371/journal.pone.0215389 (PMC6485904; doi:10.1371/journal.pone.0215389)
Supplement: S2 Dataset — This dataset was used for Ingenuity Pathway analysis of upstream regulators and for DAVID analysis. (XLSX) [file pone.0215389.s002.xlsx]

## Sheet: Sheet1
Entrez GeneID	Probesets	URN	Name	Fold Change	p-values for Differential Expression
53328	10599200	urn:agi-llid:10857	PGRMC1	-2.16826	0.0004624
76757	10362434	urn:agi-llid:10345	TRDN	-1.59033	0.07696
240156	10446617	urn:agi-llid:240156	LOC240156	-1.54536	0.01473
545530	10492436	urn:agi-llid:545530	LOC545530	-1.5223	0.1168
638487	10400124	urn:agi-llid:638487	LOC638487	-1.51584	0.05053
20739	10351905	urn:agi-llid:6708	SPTA1	-1.4817	0.01139
80982	10565255	urn:agi-llid:57214	KIAA1199	-1.47319	0.04037
669207	10375027	urn:agi-llid:669207	LOC669207	-1.46628	0.05014
666774	10518568	urn:agi-llid:666774	LOC666774	-1.46391	0.2113
12825	10346015	urn:agi-llid:1281	COL3A1	-1.459	0.05591
194225	10510090	urn:agi-llid:194225	OTTMUSG00000010433	-1.45709	0.2618
258218	10450876	urn:agi-llid:258218	Olfr102	-1.44196	0.08565
404710	10493137	urn:agi-llid:128239	IQGAP3	-1.43719	0.0002479
676914	10492291	urn:agi-llid:676914	LOC676914	-1.43534	0.04718
106489	10385382	urn:agi-llid:113402	SFT2D1	-1.4339	0.006757
64652	10418578	urn:agi-llid:64652	Nisch	-1.43021	0.001424
100038854	10439289	urn:agi-llid:100038854	LOC100038854	-1.42939	0.1329
258955	10568960	urn:agi-llid:258955	Olfr531	-1.4241	0.111
73166	10589798	urn:agi-llid:7108	TM7SF2	-1.42389	0.06011
544763	10375055	urn:agi-llid:3049	HBQ1	-1.41924	0.09509
433168	10457927	urn:agi-llid:433168	LOC433168	-1.41784	0.007741
57875	10450038	urn:agi-llid:51129	ANGPTL4	-1.40017	0.01226
16010	10381096	urn:agi-llid:3487	IGFBP4	-1.39821	0.01567
26972	10479010	urn:agi-llid:23626	SPO11	-1.386	0.03253
382931	10416725	urn:agi-llid:382931	LOC382931	-1.37817	0.3541
23794	10440534	urn:agi-llid:11096	ADAMTS5	-1.37798	0.06002
209047	10371134	urn:agi-llid:126326	GIPC3	-1.37646	0.02095
59011	10417933	urn:agi-llid:58529	MYOZ1	-1.37325	0.0509
12562	10574438	urn:agi-llid:1003	CDH5	-1.37061	0.008645
259010	10388290	urn:agi-llid:259010	Olfr393	-1.37043	0.001166
623671	10503361	urn:agi-llid:623671	LOC623671	-1.3693	0.03253
106489	10453562	urn:agi-llid:113402	SFT2D1	-1.36799	0.001619
106489	10441646	urn:agi-llid:113402	SFT2D1	-1.36799	0.001619
258579	10473467	urn:agi-llid:258579	Olfr1018	-1.36724	0.07106
544707	10364035	urn:agi-llid:544707	EG544707	-1.36649	0.1227
627733	10530625	urn:agi-llid:627733	LOC627733	-1.3637	0.1938
109332	10597935	urn:agi-llid:64866	CDCP1	-1.36221	0.00593
258930	10367519	urn:agi-llid:403282	OR6C65	-1.35833	0.1224
257910	10566411	urn:agi-llid:390079	OR52E8	-1.35538	0.02076
257971	10375572	urn:agi-llid:257971	Olfr1382	-1.35465	0.2085
212518	10568948	urn:agi-llid:503542	SPRN	-1.3541	0.01427
231201	10577219	urn:agi-llid:231201	AF366264	-1.35135	0.1722
19133	10445633	urn:agi-llid:5961	PRPH2	-1.34953	0.03625
626299	10403984	urn:agi-llid:626299	OTTMUSG00000000480	-1.3488	0.1072
317755	10530496	urn:agi-llid:326340	ZAR1	-1.34825	0.06623
319622	10567299	urn:agi-llid:162073	LOC162073	-1.34716	0.005835
667635	10414943	urn:agi-llid:667635	EG667635	-1.34716	0.1421
329126	10354205	urn:agi-llid:329126	EG329126	-1.34698	0.09446
100043832	10488456	urn:agi-llid:100043832	LOC100043832	-1.34626	0.01642
381917	10567456	urn:agi-llid:55567	DNAH3	-1.34517	0.07259
236539	10445891	urn:agi-llid:26227	PHGDH	-1.34463	0.02379
636859	10580984	urn:agi-llid:636859	LOC636859	-1.34318	0.07878
668034	10539015	urn:agi-llid:668034	LOC668034	-1.343	0.08602
270120	10591116	urn:agi-llid:120114	FAT3	-1.34264	0.1382
277589	10500181	urn:agi-llid:277589	LOC277589	-1.34246	0.1339
26385	10405464	urn:agi-llid:2870	GRK6	-1.34228	0.001309
26910	10539665	urn:agi-llid:344018	FIGLA	-1.34102	0.07109
171185	10545119	urn:agi-llid:171185	V1rc12	-1.33905	0.1022
63986	10551511	urn:agi-llid:9535	GMFG	-1.33869	0.004952
244710	10583343	urn:agi-llid:244710	LOC244710	-1.33815	0.1812
20209	10553274	urn:agi-llid:6288	SAA1	-1.33583	0.2086
320202	10352302	urn:agi-llid:7044	LEFTY2	-1.33529	0.07106
382986	10423803	urn:agi-llid:382986	LOC382986	-1.33298	0.1173
620253	10442375	urn:agi-llid:620253	Dcpp3	-1.3312	0.07835
665250	10374117	urn:agi-llid:665250	LOC665250	-1.32979	0.1015
216081	10369890	urn:agi-llid:216081	LOC216081	-1.32873	0.009686
83669	10596931	urn:agi-llid:11180	WDR6	-1.32855	0.03101
117167	10519497	urn:agi-llid:117167	Steap4	-1.32538	0.07069
66589	10489909	urn:agi-llid:7335	UBE2V1	-1.3245	0.3438
258728	10566674	urn:agi-llid:258728	Olfr482	-1.32415	0.08058
100042997	10559996	urn:agi-llid:100042997	LOC100042997	-1.32293	0.02429
110805	10504728	urn:agi-llid:2304	FOXE1	-1.32275	0.06724
12166	10418927	urn:agi-llid:657	BMPR1A	-1.32258	0.001298
14687	10363962	urn:agi-llid:2781	GNAZ	-1.32188	0.02508
68760	10417940	urn:agi-llid:79933	SYNPO2L	-1.32031	0.1125
14805	10440621	urn:agi-llid:2897	GRIK1	-1.31944	0.1002
269862	10559788	urn:agi-llid:269862	Olfr1349	-1.31839	0.1352
224754	10445010	urn:agi-llid:224754	H2-M11	-1.31752	0.1492
406220	10432866	urn:agi-llid:374454	KRT77	-1.31666	0.1511
228775	10488608	urn:agi-llid:57761	TRIB3	-1.31648	0.02242
382523	10376459	urn:agi-llid:8290	HIST3H3	-1.31596	0.08903
12346	10497337	urn:agi-llid:759	CA1	-1.31579	0.1575
18028	10514049	urn:agi-llid:4781	NFIB	-1.31354	0.02186
21817	10489204	urn:agi-llid:7052	TGM2	-1.31354	0.03599
20728	10371662	urn:agi-llid:121599	SPIC	-1.31268	0.04958
26361	10349644	urn:agi-llid:553	AVPR1B	-1.31234	0.05625
675593	10491060	urn:agi-llid:675593	LOC675593	-1.31216	0.03622
18155	10420853	urn:agi-llid:5368	PNOC	-1.31027	0.02719
15410	10380654	urn:agi-llid:3213	HOXB3	-1.31027	0.03836
621842	10542762	urn:agi-llid:621842	LOC621842	-1.30907	0.0959
18295	10405063	urn:agi-llid:4969	OGN	-1.30804	0.04327
382007	10578408	urn:agi-llid:382007	Adam26b	-1.30804	0.2752
22324	10446253	urn:agi-llid:7409	VAV1	-1.30702	0.1024
23850	10359280	urn:agi-llid:60676	PAPPA2	-1.30446	0.07924
330217	10535017	urn:agi-llid:79690	GAL3ST4	-1.30429	0.06123
59095	10584883	urn:agi-llid:53826	FXYD6	-1.30395	0.04631
58865	10420780	urn:agi-llid:58865	Tdh	-1.30378	0.2285
18806	10377859	urn:agi-llid:5338	PLD2	-1.30225	0.001679
226970	10345406	urn:agi-llid:50649	ARHGEF4	-1.30225	0.06295
76615	10577963	urn:agi-llid:137362	GOT1L1	-1.30208	0.01074
625026	10529953	urn:agi-llid:625026	LOC625026	-1.30174	0.003876
226564	10359561	urn:agi-llid:2329	FMO4	-1.30141	0.2051
213980	10376912	urn:agi-llid:10517	FBXW10	-1.3009	0.0432
74376	10532620	urn:agi-llid:84700	MYO18B	-1.30056	0.06639
21922	10590558	urn:agi-llid:7123	CLEC3B	-1.30039	0.08846
653016	10451142	urn:agi-llid:653016	EG653016	-1.29938	0.1673
71907	10402422	urn:agi-llid:327657	SERPINA9	-1.29735	0.04973
258301	10507572	urn:agi-llid:258301	Olfr1340	-1.29668	0.1542
258430	10592393	urn:agi-llid:258430	Olfr938	-1.29668	0.1964
80706	10592362	urn:agi-llid:390275	OR8A1	-1.29651	0.1323
74376	10532628	urn:agi-llid:84700	MYO18B	-1.29651	0.3542
219134	10415693	urn:agi-llid:387914	SHISA2	-1.29567	0.0296
76960	10490061	urn:agi-llid:8537	BCAS1	-1.295	0.006401
69496	10414182	urn:agi-llid:69496	Dydc1	-1.29416	0.02542
244178	10566306	urn:agi-llid:50613	UBQLN3	-1.29416	0.1523
666030	10442300	urn:agi-llid:666030	EG666030	-1.294	0.09633
242711	10517568	urn:agi-llid:242711	LOC242711	-1.29316	0.1209
320237	10599693	urn:agi-llid:399668	MGC39606	-1.29299	0.06381
14171	10421436	urn:agi-llid:8822	FGF17	-1.29249	0.0003235
15033	10526211	urn:agi-llid:15033	H2-T18	-1.29199	0.09156
241589	10485546	urn:agi-llid:241589	D430041D05Rik	-1.29116	0.03719
244334	10577359	urn:agi-llid:244334	Defb8	-1.29082	0.2526
59310	10526493	urn:agi-llid:93408	MYLC2PL	-1.28982	0.07176
209540	10602196	urn:agi-llid:209540	Rgag1	-1.28949	0.2806
53313	10378216	urn:agi-llid:489	ATP2A3	-1.28932	0.006478
22418	10413482	urn:agi-llid:7474	WNT5A	-1.28866	0.04531
668123	10412060	urn:agi-llid:668123	LOC668123	-1.28717	0.03453
16008	10347277	urn:agi-llid:3485	IGFBP2	-1.287	0.1725
106648	10443898	urn:agi-llid:11283	CYP4F8	-1.2865	0.01078
69638	10512274	urn:agi-llid:375704	C9orf165	-1.28601	0.1122
245468	10600114	urn:agi-llid:29944	PNMA3	-1.28584	0.3449
211480	10563407	urn:agi-llid:3770	KCNJ14	-1.28584	0.3819
29849	10512628	urn:agi-llid:29849	Olfr159	-1.28551	0.1527
245049	10590279	urn:agi-llid:25924	MYRIP	-1.28436	0.03634
258156	10566213	urn:agi-llid:258156	Olfr605	-1.28386	0.1672
243880	10551236	urn:agi-llid:243880	Nlrp4a	-1.2832	0.1316
448987	10427904	urn:agi-llid:23194	FBXL7	-1.28304	0.1944
20675	10604837	urn:agi-llid:6658	SOX3	-1.28287	0.06693
57339	10353309	urn:agi-llid:56704	JPH1	-1.28254	0.03238
17930	10570518	urn:agi-llid:9172	MYOM2	-1.28139	0.02002
14711	10451451	urn:agi-llid:27232	GNMT	-1.28107	0.004416
70292	10521440	urn:agi-llid:60312	AFAP1	-1.28107	0.02569
668275	10366705	urn:agi-llid:668275	LOC668275	-1.28107	0.08374
11554	10464167	urn:agi-llid:153	ADRB1	-1.2809	0.03747
12683	10456392	urn:agi-llid:1149	CIDEA	-1.2809	0.06101
29818	10509992	urn:agi-llid:27129	HSPB7	-1.28057	0.0441
110876	10472374	urn:agi-llid:110876	Scn2a1	-1.28041	0.1999
20287	10569129	urn:agi-llid:6343	SCT	-1.28025	0.1418
633082	10375380	urn:agi-llid:633082	LOC633082	-1.28008	0.1409
12652	10397882	urn:agi-llid:1113	CHGA	-1.27992	0.03657
433016	10608637	urn:agi-llid:433016	EG433016	-1.27975	0.03346
667360	10458938	urn:agi-llid:667360	LOC667360	-1.27943	0.1047
171207	10605143	urn:agi-llid:393	ARHGAP4	-1.2791	0.0332
230971	10510878	urn:agi-llid:1953	MEGF6	-1.27894	0.05344
13685	10571162	urn:agi-llid:1978	EIF4EBP1	-1.27861	0.02962
12839	10345101	urn:agi-llid:1297	COL9A1	-1.27796	0.02459
171168	10452202	urn:agi-llid:125981	ASAH3	-1.27779	0.0247
226154	10463457	urn:agi-llid:84445	LZTS2	-1.27763	0.006855
16565	10350247	urn:agi-llid:23046	KIF21B	-1.2773	0.02539
639787	10358754	urn:agi-llid:639787	EG639787	-1.27649	0.06238
434729	10598569	urn:agi-llid:434729	EG434729	-1.27649	0.3003
382985	10428232	urn:agi-llid:50484	RRM2B	-1.27632	0.02492
234549	10580484	urn:agi-llid:55027	HEATR3	-1.27616	0.2232
15163	10435565	urn:agi-llid:3059	HCLS1	-1.27584	0.02835
73835	10569011	urn:agi-llid:387733	IFITM5	-1.27551	0.04751
667496	10605429	urn:agi-llid:667496	LOC667496	-1.27551	0.1551
258382	10440184	urn:agi-llid:258382	Olfr208	-1.27535	0.08305
14118	10487040	urn:agi-llid:2200	FBN1	-1.27535	0.09638
544791	10377181	urn:agi-llid:8735	MYH13	-1.27518	0.007808
257872	10583386	urn:agi-llid:257872	Olfr835	-1.2747	0.04097
22202	10607962	urn:agi-llid:22202	Ube1y1	-1.27453	0.1537
242851	10519905	urn:agi-llid:346562	GNAT3	-1.27372	0.09925
69065	10474972	urn:agi-llid:79094	CHAC1	-1.2734	0.04035
22147	10542727	urn:agi-llid:113457	TUBA3D	-1.27324	0.05307
230396	10514309	urn:agi-llid:3441	IFNA4	-1.27307	0.01896
664840	10505917	urn:agi-llid:664840	LOC664840	-1.27275	0.3121
22415	10381738	urn:agi-llid:7473	WNT3	-1.27259	0.04463
22402	10424543	urn:agi-llid:8840	WISP1	-1.27194	0.0205
234671	10574524	urn:agi-llid:234671	Ces2	-1.27178	0.031
217371	10394109	urn:agi-llid:10966	RAB40B	-1.27129	0.002844
330513	10562592	urn:agi-llid:330513	EG330513	-1.27129	0.1854
242316	10503241	urn:agi-llid:392255	GDF6	-1.27097	0.2122
279499	10581246	urn:agi-llid:279499	Kctd19	-1.27016	0.03464
72108	10577838	urn:agi-llid:23259	DDHD2	-1.26968	0.007068
68416	10551531	urn:agi-llid:342898	SYCN	-1.26968	0.03795
217369	10383514	urn:agi-llid:2837	UTS2R	-1.26887	0.01037
636952	10423834	urn:agi-llid:636952	LOC636952	-1.26823	0.2003
67504	10448731	urn:agi-llid:146310	RNF151	-1.26775	0.03165
433171	10454647	urn:agi-llid:433171	ENSMUSG00000073610	-1.26743	0.1423
245404	10604333	urn:agi-llid:139170	WDR40B	-1.26678	0.07152
69136	10514392	urn:agi-llid:286319	TUSC1	-1.26598	0.0142
269295	10484482	urn:agi-llid:349667	RTN4RL2	-1.26598	0.08516
242809	10519642	urn:agi-llid:242809	LOC242809	-1.26598	0.2365
258745	10555917	urn:agi-llid:196335	OR56B4	-1.26566	0.1369
53599	10362803	urn:agi-llid:8763	CD164	-1.26534	0.0006131
631400	10507284	urn:agi-llid:631400	LOC631400	-1.26518	0.09524
19273	10516789	urn:agi-llid:10076	PTPRU	-1.26518	0.1876
236546	10598207	urn:agi-llid:236546	AF067061	-1.26518	0.2017
51791	10405432	urn:agi-llid:10636	RGS14	-1.26486	0.0453
113849	10539975	urn:agi-llid:113849	V1ra7	-1.26438	0.1979
414068	10511896	urn:agi-llid:414068	BC024582	-1.2639	0.19
665268	10585823	urn:agi-llid:665268	LOC665268	-1.26342	0.115
105785	10425287	urn:agi-llid:11015	KDELR3	-1.2631	0.01133
208936	10581961	urn:agi-llid:170692	ADAMTS18	-1.26279	0.1185
104252	10465278	urn:agi-llid:10435	CDC42EP2	-1.26263	0.04904
107566	10574204	urn:agi-llid:23568	ARL2BP	-1.26199	0.0001595
620031	10542555	urn:agi-llid:620031	MGC7817	-1.26199	0.0819
665186	10517191	urn:agi-llid:665186	EG665186	-1.26167	7.803e-05
192193	10540493	urn:agi-llid:9695	EDEM1	-1.26103	0.0111
76757	10362446	urn:agi-llid:10345	TRDN	-1.26088	0.1197
93739	10575616	urn:agi-llid:11345	GABARAPL2	-1.26056	0.02471
18096	10531790	urn:agi-llid:4825	NKX6-1	-1.25992	0.1112
20231	10568581	urn:agi-llid:390010	NKX1-2	-1.25945	0.1489
666515	10523577	urn:agi-llid:666515	EG666515	-1.25929	0.1019
113862	10538578	urn:agi-llid:113862	V1rc5	-1.25929	0.1944
677448	10440300	urn:agi-llid:677448	LOC677448	-1.25897	0.1723
56087	10525837	urn:agi-llid:56087	Dnahc10	-1.25802	0.1021
64452	10364134	urn:agi-llid:6527	SLC5A4	-1.25786	0.09063
67573	10467768	urn:agi-llid:84171	LOXL4	-1.2577	0.01365
53404	10363639	urn:agi-llid:220202	ATOH7	-1.2577	0.162
317758	10538123	urn:agi-llid:317758	Gimap9	-1.25707	0.1611
208666	10371032	urn:agi-llid:148252	DIRAS1	-1.25691	0.1174
216781	10376396	urn:agi-llid:25893	TRIM58	-1.25676	0.2682
74915	10453426	urn:agi-llid:90423	ATP6V1E2	-1.25628	0.2305
21960	10350951	urn:agi-llid:7143	TNR	-1.25612	0.01416
171187	10545115	urn:agi-llid:171187	V1rc14	-1.25597	0.1269
26427	10485117	urn:agi-llid:90993	CREB3L1	-1.25581	0.01005
225518	10455761	urn:agi-llid:93166	PRDM6	-1.25565	0.1128
56325	10533734	urn:agi-llid:23457	ABCB9	-1.25534	0.05593
100101045	10485115	urn:agi-llid:100101045	ENSMUSG00000075035	-1.25502	0.09155
68680	10415279	urn:agi-llid:161247	FIT1	-1.25502	0.1373
20148	10510129	urn:agi-llid:9249	DHRS3	-1.25486	0.1681
625421	10551801	urn:agi-llid:625421	C230062I16Rik	-1.25455	0.09897
65086	10496789	urn:agi-llid:23566	LPAR3	-1.2536	0.1981
112417	10531061	urn:agi-llid:54490	UGT2B28	-1.2536	0.2342
626000	10517703	urn:agi-llid:626000	LOC626000	-1.2536	0.3829
213121	10494500	urn:agi-llid:148741	ANKRD35	-1.25345	0.06838
54140	10366707	urn:agi-llid:552	AVPR1A	-1.25313	0.1129
17444	10425410	urn:agi-llid:9402	GRAP2	-1.25251	0.03943
329628	10491732	urn:agi-llid:329628	Fat4	-1.25235	0.3762
546736	10354504	urn:agi-llid:546736	LOC546736	-1.25219	0.3548
20861	10435501	urn:agi-llid:20861	Stfa1	-1.25188	0.04825
57740	10568792	urn:agi-llid:282974	STK32C	-1.25188	0.05556
23853	10443319	urn:agi-llid:50619	DEF6	-1.25172	0.1558
637027	10605612	urn:agi-llid:637027	EG637027	-1.25156	0.1641
628239	10490289	urn:agi-llid:628239	LOC628239	-1.25156	0.2234
75329	10433484	urn:agi-llid:80063	ATF7IP2	-1.25125	0.1825
382413	10366161	urn:agi-llid:382413	LOC382413	-1.25125	0.1878
408196	10435504	urn:agi-llid:408196	EG408196	-1.25094	0.2169
93874	10455054	urn:agi-llid:56132	PCDHB3	-1.25047	0.0445
207683	10435733	urn:agi-llid:152404	IGSF11	-1.25031	0.2021
100040532	10516721	urn:agi-llid:100040532	LOC100040532	-1.24969	0.03281
67857	10482323	urn:agi-llid:5537	PPP6C	-1.24938	0.00198
170734	10549827	urn:agi-llid:342933	LOC342933	-1.24938	0.193
13019	10557738	urn:agi-llid:1489	CTF1	-1.24891	0.07455
14177	10542023	urn:agi-llid:2251	FGF6	-1.24891	0.1689
13648	10552566	urn:agi-llid:13648	Klk1b9	-1.24875	0.2807
18545	10576749	urn:agi-llid:126006	PCP2	-1.2486	0.02482
78748	10556458	urn:agi-llid:644943	RASSF10	-1.2486	0.08884
28240	10370339	urn:agi-llid:7226	TRPM2	-1.2486	0.1962
236785	10604470	urn:agi-llid:236785	Olfr1321	-1.24844	0.2348
668672	10422009	urn:agi-llid:668672	LOC668672	-1.24828	0.2288
110957	10352558	urn:agi-llid:8653	DDX3Y	-1.24797	0.026
214704	10543428	urn:agi-llid:154865	IQUB	-1.24782	0.05605
19152	10364529	urn:agi-llid:5657	PRTN3	-1.24782	0.1727
14427	10460010	urn:agi-llid:2587	GALR1	-1.24657	0.03315
258378	10555773	urn:agi-llid:258378	Olfr593	-1.24642	0.1339
12769	10590620	urn:agi-llid:10803	CCR9	-1.24626	0.2031
72605	10380303	urn:agi-llid:56934	CA10	-1.24611	0.01821
12842	10380419	urn:agi-llid:1277	COL1A1	-1.24595	0.009628
16485	10548047	urn:agi-llid:3736	KCNA1	-1.24595	0.2394
666265	10521822	urn:agi-llid:666265	LOC666265	-1.2458	0.01802
83564	10549804	urn:agi-llid:83564	Nlrp4c	-1.2458	0.2978
13590	10352314	urn:agi-llid:10637	LEFTY1	-1.24533	0.1293
73016	10448355	urn:agi-llid:79412	KREMEN2	-1.24486	0.2116
18508	10474333	urn:agi-llid:5080	PAX6	-1.24471	0.2907
404312	10584401	urn:agi-llid:404312	Olfr250	-1.24425	0.02065
667260	10584481	urn:agi-llid:667260	LOC667260	-1.24394	0.1505
231986	10544829	urn:agi-llid:221895	JAZF1	-1.24378	0.04109
76157	10368159	urn:agi-llid:340146	SLC35D3	-1.24347	0.05366
665631	10522944	urn:agi-llid:665631	EG665631	-1.24301	0.1073
74168	10463173	urn:agi-llid:84287	ZDHHC16	-1.24285	0.002169
56856	10395827	urn:agi-llid:84684	INSM2	-1.24285	0.138
71069	10578574	urn:agi-llid:56977	STOX2	-1.24239	0.02755
75590	10600205	urn:agi-llid:1852	DUSP9	-1.24208	0.2261
545260	10456018	urn:agi-llid:340075	ARSI	-1.24193	0.1607
65973	10511446	urn:agi-llid:444	ASPH	-1.24162	0.001263
83672	10441530	urn:agi-llid:94120	SYTL3	-1.24116	0.0209
546801	10493003	urn:agi-llid:440695	ETV3L	-1.24116	0.02465
207393	10430384	urn:agi-llid:114794	ELFN2	-1.24116	0.09092
56490	10435791	urn:agi-llid:26137	ZBTB20	-1.24116	0.2245
12964	10355202	urn:agi-llid:1418	CRYGA	-1.24039	0.03602
171543	10486112	urn:agi-llid:90427	BMF	-1.24039	0.09644
259048	10566207	urn:agi-llid:259048	Olfr600	-1.24023	0.05489
20420	10445992	urn:agi-llid:56961	SHD	-1.24008	0.03285
73296	10410695	urn:agi-llid:22836	RHOBTB3	-1.23977	0.0007347
78703	10490271	urn:agi-llid:78703	C330013J21Rik	-1.23977	0.1041
668157	10386418	urn:agi-llid:668157	LOC668157	-1.23962	0.1218
219033	10419575	urn:agi-llid:219033	Ang4	-1.23946	0.009862
257938	10466272	urn:agi-llid:257938	Olfr1419	-1.23931	0.1431
246228	10519196	urn:agi-llid:64856	VWA1	-1.23885	0.001421
667125	10412755	urn:agi-llid:667125	LOC667125	-1.23839	0.03827
93882	10430892	urn:agi-llid:93882	Pcdhb11	-1.23839	0.1373
74100	10597323	urn:agi-llid:10777	ARPP-21	-1.23808	0.03534
27220	10411527	urn:agi-llid:9607	CARTPT	-1.23778	0.03174
27390	10510923	urn:agi-llid:79258	MMEL1	-1.23732	0.03804
16871	10480912	urn:agi-llid:8022	LHX3	-1.23701	0.04606
384059	10516518	urn:agi-llid:384059	Tlr12	-1.23701	0.1416
18408	10577517	urn:agi-llid:10166	SLC25A15	-1.2364	0.004317
434203	10554502	urn:agi-llid:9154	SLC28A1	-1.23594	0.05923
338374	10551526	urn:agi-llid:338374	Il28	-1.23533	0.1139
258506	10450864	urn:agi-llid:442194	OR10C1	-1.23533	0.2552
546080	10580231	urn:agi-llid:546080	LOC546080	-1.23518	0.2119
230903	10518484	urn:agi-llid:93611	FBXO44	-1.23472	0.06987
18667	10583179	urn:agi-llid:5241	PGR	-1.23457	0.0404
258613	10554733	urn:agi-llid:258613	Olfr292	-1.23457	0.1929
319157	10408200	urn:agi-llid:8370	HIST2H4A	-1.23442	0.153
18074	10412921	urn:agi-llid:22795	NID2	-1.23411	0.02769
71607	10580504	urn:agi-llid:124460	SNX20	-1.23396	0.02005
60367	10601927	urn:agi-llid:26280	IL1RAPL2	-1.23381	0.0846
233046	10551696	urn:agi-llid:115727	RASGRP4	-1.2335	0.07522
627984	10388086	urn:agi-llid:627984	Nlrp1c	-1.23305	0.01645
71960	10562856	urn:agi-llid:79784	MYH14	-1.23274	0.02815
74080	10588028	urn:agi-llid:349565	NMNAT3	-1.23274	0.1789
623114	10498307	urn:agi-llid:623114	EG623114	-1.23274	0.3576
64290	10594754	urn:agi-llid:27023	FOXB1	-1.23244	0.06305
238091	10399461	urn:agi-llid:238091	LOC238091	-1.23244	0.06524
23937	10499132	urn:agi-llid:10586	MAB21L2	-1.23229	0.1565
544752	10383758	urn:agi-llid:544752	Tug1	-1.23213	0.004181
12819	10504775	urn:agi-llid:1306	COL15A1	-1.23213	0.06205
20450	10564624	urn:agi-llid:8128	ST8SIA2	-1.23168	0.03328
227721	10471294	urn:agi-llid:84814	PPAPDC3	-1.23168	0.04555
109246	10548128	urn:agi-llid:10867	TSPAN9	-1.23168	0.05481
21785	10449661	urn:agi-llid:7032	TFF2	-1.23138	0.004999
19660	10588043	urn:agi-llid:5948	RBP2	-1.23138	0.123
664856	10441917	urn:agi-llid:664856	LOC664856	-1.23122	0.1269
56744	10523134	urn:agi-llid:5196	PF4	-1.23092	0.02303
207213	10499963	urn:agi-llid:207213	Tdpoz1	-1.23077	0.1627
20678	10549200	urn:agi-llid:6660	SOX5	-1.23001	0.169
245446	10604853	urn:agi-llid:139065	SLITRK4	-1.22986	0.1497
18948	10380891	urn:agi-llid:5409	PNMT	-1.22971	0.04975
15372	10558242	urn:agi-llid:3167	HMX2	-1.22971	0.1114
22152	10576332	urn:agi-llid:10381	TUBB3	-1.22941	0.08625
546049	10569823	urn:agi-llid:546049	C330021F23Rik	-1.22941	0.1233
640094	10593101	urn:agi-llid:640094	LOC640094	-1.22926	0.1207
110834	10593756	urn:agi-llid:1136	CHRNA3	-1.22911	0.01624
20964	10603843	urn:agi-llid:6853	SYN1	-1.22911	0.02917
623166	10588073	urn:agi-llid:729627	LOC729627	-1.22895	0.1326
233529	10555059	urn:agi-llid:65987	KCTD14	-1.22865	0.1805
226777	10360858	urn:agi-llid:79762	C1orf115	-1.2285	0.1713
12391	10540533	urn:agi-llid:859	CAV3	-1.2282	0.03514
70069	10432135	urn:agi-llid:341567	H1FNT	-1.2282	0.1574
668603	10416705	urn:agi-llid:668603	LOC668603	-1.22805	0.2836
225443	10458709	urn:agi-llid:389336	MGC23985	-1.22775	0.07132
672682	10450525	urn:agi-llid:672682	Muc21	-1.22745	0.02009
64385	10449940	urn:agi-llid:66002	CYP4F12	-1.2273	0.0474
20370	10378964	urn:agi-llid:124925	SEZ6	-1.2273	0.18
20522	10458262	urn:agi-llid:9963	SLC23A1	-1.22714	0.1388
83766	10526614	urn:agi-llid:51412	ACTL6B	-1.22699	0.1392
20607	10430365	urn:agi-llid:6753	SSTR3	-1.22699	0.2163
18109	10399421	urn:agi-llid:4613	MYCN	-1.22684	0.01335
353371	10507824	urn:agi-llid:353371	Oxct2b	-1.22684	0.179
246083	10570758	urn:agi-llid:246083	Defb13	-1.22654	0.2106
16949	10594066	urn:agi-llid:4016	LOXL1	-1.22639	0.04305
433945	10532030	urn:agi-llid:433945	EG433945	-1.22624	0.1703
106407	10439068	urn:agi-llid:200931	OSTalpha	-1.22594	0.2042
11699	10513630	urn:agi-llid:259	AMBP	-1.22579	0.03782
270120	10591092	urn:agi-llid:120114	FAT3	-1.22564	0.1701
22114	10434121	urn:agi-llid:83942	TSSK1B	-1.22534	0.1108
229759	10495518	urn:agi-llid:118427	OLFM3	-1.22504	0.06806
628753	10375483	urn:agi-llid:628753	LOC628753	-1.22504	0.1606
330577	10565210	urn:agi-llid:283726	FAM154B	-1.22489	0.08513
242707	10509256	urn:agi-llid:646262	LOC646262	-1.22474	0.03582
212108	10580077	urn:agi-llid:117579	RLN3	-1.22474	0.1183
266744	10345190	urn:agi-llid:51557	GLULD1	-1.22444	0.2205
225471	10458816	urn:agi-llid:353376	TICAM2	-1.22429	0.009309
259017	10484549	urn:agi-llid:219493	OR5AR1	-1.22429	0.04454
235674	10597592	urn:agi-llid:235674	Acaa1b	-1.22399	0.02082
278240	10602722	urn:agi-llid:54466	SPIN2A	-1.22399	0.1206
14611	10420359	urn:agi-llid:2700	GJA3	-1.22369	0.03294
258268	10419715	urn:agi-llid:26534	OR10G2	-1.22369	0.03513
74734	10522182	urn:agi-llid:399	RHOH	-1.22369	0.1696
93677	10536711	urn:agi-llid:442721	LMOD2	-1.22354	0.2689
56470	10490736	urn:agi-llid:10287	RGS19	-1.22339	0.001278
258283	10584522	urn:agi-llid:258283	Olfr981	-1.22324	0.08203
21463	10449401	urn:agi-llid:6954	TCP11	-1.22309	0.01118
381373	10472930	urn:agi-llid:381373	Sp9	-1.22309	0.06701
667233	10458882	urn:agi-llid:667233	LOC667233	-1.22294	0.0379
544878	10578219	urn:agi-llid:544878	EG544878	-1.22279	0.05201
16858	10551638	urn:agi-llid:728910	LOC728910	-1.22279	0.07087
21943	10421737	urn:agi-llid:8600	TNFSF11	-1.22279	0.2422
14566	10376004	urn:agi-llid:2661	GDF9	-1.22264	0.08217
213469	10416279	urn:agi-llid:203190	LGI3	-1.22205	0.002046
69165	10576816	urn:agi-llid:69165	Cd209b	-1.22205	0.02822
18162	10427796	urn:agi-llid:4883	NPR3	-1.2219	0.02821
213012	10439701	urn:agi-llid:55347	ABHD10	-1.22145	0.006253
258789	10484882	urn:agi-llid:258789	Olfr1271	-1.2213	0.1217
434246	10557855	urn:agi-llid:493829	TRIM72	-1.22085	0.2624
83382	10562720	urn:agi-llid:27036	SIGLEC7	-1.2207	0.1378
55963	10384539	urn:agi-llid:6509	SLC1A4	-1.22026	0.03851
100434	10505028	urn:agi-llid:23446	SLC44A1	-1.22011	0.06491
664911	10503613	urn:agi-llid:664911	LOC664911	-1.22011	0.2745
386463	10444883	urn:agi-llid:1041	CDSN	-1.21996	0.01967
669130	10504466	urn:agi-llid:669130	LOC669130	-1.21996	0.2614
226594	10359762	urn:agi-llid:92241	RCSD1	-1.21981	0.00353
20849	10346168	urn:agi-llid:6775	STAT4	-1.21981	0.09718
56367	10450904	urn:agi-llid:60592	SCOC	-1.21951	0.008179
67457	10465246	urn:agi-llid:83786	FRMD8	-1.21832	0.03025
140765	10449672	urn:agi-llid:64699	TMPRSS3	-1.21832	0.1246
26366	10550994	urn:agi-llid:1084	CEACAM3	-1.21818	0.2465
76829	10478949	urn:agi-llid:55816	DOK5	-1.21803	0.102
238323	10401595	urn:agi-llid:83694	RPS6KL1	-1.21803	0.1344
258316	10414468	urn:agi-llid:81127	OR4K15	-1.21773	0.008729
19013	10425987	urn:agi-llid:5465	PPARA	-1.21758	0.02223
328734	10447517	urn:agi-llid:328734	D030013I16Rik	-1.21758	0.07945
93878	10455071	urn:agi-llid:93878	Pcdhb7	-1.21743	0.004801
72585	10357339	urn:agi-llid:116372	LYPD1	-1.21743	0.0713
258399	10474501	urn:agi-llid:258399	Olfr1289	-1.21743	0.1669
399510	10400762	urn:agi-llid:11183	MAP4K5	-1.21729	0.01406
11998	10487685	urn:agi-llid:551	AVP	-1.21729	0.1195
18292	10379200	urn:agi-llid:18292	Sebox	-1.21714	0.04793
14460	10603417	urn:agi-llid:2623	GATA1	-1.21699	0.1087
246691	10501084	urn:agi-llid:84432	PROK1	-1.21699	0.1112
22227	10573152	urn:agi-llid:7350	UCP1	-1.21699	0.1316
60510	10556067	urn:agi-llid:143425	SYT9	-1.21684	0.1845
214111	10594490	urn:agi-llid:9187	SLC24A1	-1.21684	0.1971
12571	10519324	urn:agi-llid:1021	CDK6	-1.21669	0.003288
74434	10492123	urn:agi-llid:54937	SOHLH2	-1.21669	0.05494
101533	10552494	urn:agi-llid:284366	KLK9	-1.2161	0.2608
15985	10392142	urn:agi-llid:974	CD79B	-1.21595	0.03858
66809	10390850	urn:agi-llid:54474	KRT20	-1.21595	0.142
74665	10376579	urn:agi-llid:83450	LRRC48	-1.21566	0.01832
13610	10405179	urn:agi-llid:1903	EDG3	-1.21566	0.06322
16392	10412335	urn:agi-llid:3670	ISL1	-1.21536	0.04821
224762	10445053	urn:agi-llid:11074	TRIM31	-1.21521	0.02541
333307	10578938	urn:agi-llid:391714	TRIM75	-1.21521	0.1088
666840	10511496	urn:agi-llid:666840	LOC666840	-1.21521	0.1126
14317	10364222	urn:agi-llid:10841	FTCD	-1.21507	0.1422
208440	10403453	urn:agi-llid:22982	DIP2C	-1.21462	0.1086
21410	10379765	urn:agi-llid:6928	HNF1B	-1.21448	0.01475
18740	10409551	urn:agi-llid:5307	PITX1	-1.21448	0.1116
436185	10603256	urn:agi-llid:436185	LOC436185	-1.21448	0.1247
20497	10574059	urn:agi-llid:6559	SLC12A3	-1.21433	0.01073
12672	10474002	urn:agi-llid:1132	CHRM4	-1.21433	0.0433
329934	10515939	urn:agi-llid:329934	Foxo6	-1.21418	0.03982
667298	10588035	urn:agi-llid:667298	LOC667298	-1.21418	0.2127
18426	10465106	urn:agi-llid:5017	OVOL1	-1.21418	0.2821
20927	10563487	urn:agi-llid:6833	ABCC8	-1.21389	0.007321
21871	10525833	urn:agi-llid:23545	ATP6V0A2	-1.21389	0.1076
17263	10398326	urn:agi-llid:17263	Meg3	-1.21389	0.1881
208151	10525921	urn:agi-llid:114795	TMEM132B	-1.21389	0.2165
78913	10440564	urn:agi-llid:26046	ZNF294	-1.21374	0.1058
11642	10541998	urn:agi-llid:10566	AKAP3	-1.21359	0.03055
627191	10401511	urn:agi-llid:646658	TMEM90A	-1.21344	0.01593
22144	10547995	urn:agi-llid:112714	TUBA3E	-1.21344	0.04289
268905	10436746	urn:agi-llid:140258	KRTAP13-1	-1.21344	0.3351
15560	10602261	urn:agi-llid:3358	HTR2C	-1.2133	0.02424
223843	10431839	urn:agi-llid:223843	Dbx2	-1.21315	0.06784
11936	10584891	urn:agi-llid:486	FXYD2	-1.21315	0.1092
626912	10543492	urn:agi-llid:626912	EG626912	-1.21256	0.001716
16506	10598448	urn:agi-llid:3750	KCND1	-1.21256	0.02986
208982	10587241	urn:agi-llid:208982	Hmgcll1	-1.21227	0.1177
227326	10356299	urn:agi-llid:9290	GPR55	-1.21197	0.009643
230654	10607328	urn:agi-llid:10489	LRRC41	-1.21183	0.1357
11859	10555570	urn:agi-llid:401	PHOX2A	-1.21153	0.05739
76866	10510991	urn:agi-llid:79906	MORN1	-1.21153	0.1004
244091	10565137	urn:agi-llid:123722	FSD2	-1.21153	0.2289
18420	10406714	urn:agi-llid:23440	OTP	-1.21139	0.08102
235379	10585398	urn:agi-llid:342035	GLDN	-1.21139	0.1342
15013	10444802	urn:agi-llid:3134	HLA-F	-1.21139	0.1752
224530	10447885	urn:agi-llid:39	ACAT2	-1.21124	0.1626
19264	10358224	urn:agi-llid:5788	PTPRC	-1.21109	0.02432
69036	10568165	urn:agi-llid:653808	LOC653808	-1.21095	0.2121
107869	10503023	urn:agi-llid:1491	CTH	-1.2108	0.007741
381484	10497372	urn:agi-llid:381484	LOC381484	-1.2108	0.1849
20338	10401900	urn:agi-llid:6400	SEL1L	-1.21065	0.00619
18996	10422179	urn:agi-llid:5457	POU4F1	-1.21065	0.016
13984	10606914	urn:agi-llid:80712	ESX1	-1.21036	0.2162
18028	10514054	urn:agi-llid:4781	NFIB	-1.21007	0.05261
217698	10397166	urn:agi-llid:217698	Acot5	-1.20977	0.2461
20389	10421387	urn:agi-llid:6440	SFTPC	-1.20934	0.1424
22270	10425914	urn:agi-llid:7380	UPK3A	-1.20919	0.1439
225266	10457787	urn:agi-llid:57565	KLHL14	-1.20904	0.1824
11307	10443730	urn:agi-llid:9619	ABCG1	-1.20846	0.01676
73647	10576460	urn:agi-llid:10753	CAPN9	-1.20831	0.141
227231	10347117	urn:agi-llid:1373	CPS1	-1.20831	0.2136
13215	10570749	urn:agi-llid:13215	Defb2	-1.20817	0.009757
67331	10370860	urn:agi-llid:148229	ATP8B3	-1.20817	0.1423
12400	10574632	urn:agi-llid:865	CBFB	-1.20802	0.009674
213262	10492640	urn:agi-llid:56884	FSTL5	-1.20802	0.05242
56277	10440019	urn:agi-llid:55076	TMEM45A	-1.20802	0.1862
66825	10509596	urn:agi-llid:54546	RNF186	-1.20802	0.205
68922	10504072	urn:agi-llid:27019	DNAI1	-1.20773	0.0569
13107	10551293	urn:agi-llid:1572	CYP2F1	-1.20729	0.01976
242497	10513822	urn:agi-llid:242497	LOC242497	-1.20729	0.09772
76572	10556059	urn:agi-llid:27288	RBMXL2	-1.207	0.1532
667003	10382326	urn:agi-llid:667003	LOC667003	-1.207	0.1747
16971	10373223	urn:agi-llid:4035	LRP1	-1.207	0.2907
667842	10355310	urn:agi-llid:667842	LOC667842	-1.20685	0.3186
17928	10349993	urn:agi-llid:4656	MYOG	-1.20671	0.06838
327978	10379615	urn:agi-llid:162394	SLFN5	-1.20671	0.2066
73360	10599425	urn:agi-llid:139741	ACTRT1	-1.20671	0.2802
56636	10563344	urn:agi-llid:26291	FGF21	-1.20656	0.1709
241327	10471882	urn:agi-llid:169611	OLFML2A	-1.20613	0.06763
70314	10557405	urn:agi-llid:79874	RABEP2	-1.20613	0.07036
654805	10386963	urn:agi-llid:654805	F930015N05Rik	-1.20613	0.3028
238331	10401702	urn:agi-llid:238331	Zdhhc22	-1.20598	0.08457
621699	10553555	urn:agi-llid:621699	EG621699	-1.20598	0.1863
319155	10408225	urn:agi-llid:8364	HIST1H4C	-1.20584	0.134
269700	10525195	urn:agi-llid:196515	AU042671	-1.20584	0.1862
11705	10364903	urn:agi-llid:268	AMH	-1.20584	0.2419
14619	10420362	urn:agi-llid:2706	GJB2	-1.20569	0.0007975
258307	10566690	urn:agi-llid:258307	Olfr493	-1.20482	0.2226
19214	10419167	urn:agi-llid:5729	PTGDR	-1.20467	0.002642
667798	10548547	urn:agi-llid:667798	EG667798	-1.20467	0.08139
76905	10451953	urn:agi-llid:116844	LRG1	-1.20467	0.1814
240832	10350800	urn:agi-llid:163590	TOR1AIP2	-1.20438	0.02397
259300	10560190	urn:agi-llid:30846	EHD2	-1.20438	0.05226
13119	10515187	urn:agi-llid:13119	Cyp4a14	-1.20409	0.09858
665033	10596409	urn:agi-llid:665033	EG665033	-1.20395	0.02049
170947	10459075	urn:agi-llid:91977	MYOZ3	-1.20395	0.1423
640532	10351489	urn:agi-llid:640532	LOC640532	-1.2038	0.1159
18784	10517655	urn:agi-llid:5322	PLA2G5	-1.20366	0.09023
209517	10362158	urn:agi-llid:209517	Taar7b	-1.20351	0.07312
399676	10499977	urn:agi-llid:399676	Tdpoz5	-1.20351	0.2734
399676	10499973	urn:agi-llid:399676	Tdpoz5	-1.20351	0.2734
12777	10391373	urn:agi-llid:2826	CCR10	-1.20322	0.1919
56735	10432799	urn:agi-llid:112802	KRT71	-1.20322	0.2122
57390	10444879	urn:agi-llid:57390	Psors1c2	-1.20308	0.007758
245026	10596383	urn:agi-llid:131873	COL6A6	-1.20279	0.2452
16716	10588203	urn:agi-llid:339855	KY	-1.2025	0.02313
75770	10559146	urn:agi-llid:9024	BRSK2	-1.20236	0.002213
14308	10485681	urn:agi-llid:2488	FSHB	-1.20236	0.08478
67464	10416199	urn:agi-llid:9583	ENTPD4	-1.20221	0.008169
56069	10456136	urn:agi-llid:27190	IL17B	-1.20221	0.04868
67075	10606301	urn:agi-llid:84061	MAGT1	-1.20207	0.007805
12035	10549222	urn:agi-llid:586	BCAT1	-1.20192	0.01144
64705	10428338	urn:agi-llid:1807	DPYS	-1.20149	0.02454
16917	10481835	urn:agi-llid:4010	LMX1B	-1.20149	0.2223
24102	10605051	urn:agi-llid:11219	TREX2	-1.20149	0.2598
11773	10434384	urn:agi-llid:1173	AP2M1	-1.20135	0.005777
27375	10371111	urn:agi-llid:27134	TJP3	-1.20135	0.05468
12831	10470462	urn:agi-llid:1289	COL5A1	-1.20135	0.1019
93679	10463661	urn:agi-llid:81603	TRIM8	-1.2012	0.007671
216445	10366886	urn:agi-llid:216445	Arhgap9	-1.2012	0.1306
11464	10485982	urn:agi-llid:70	ACTC1	-1.20091	0.04349
77065	10352735	urn:agi-llid:25896	INTS7	-1.20077	0.004174
66242	10417836	urn:agi-llid:51021	MRPS16	-1.20077	0.1825
70031	10597470	urn:agi-llid:152189	CMTM8	-1.20048	0.04698
20278	10557111	urn:agi-llid:6340	SCNN1G	-1.20034	0.1486
140497	10392815	urn:agi-llid:140497	AF251705	-1.20019	0.00641
320865	10423271	urn:agi-llid:1016	CDH18	-1.20019	0.1144
53604	10384352	urn:agi-llid:11055	ZPBP	-1.1999	0.06788
16424	10418455	urn:agi-llid:3697	ITIH1	-1.1999	0.104
107585	10398446	urn:agi-llid:1735	DIO3	-1.19976	0.1419
30923	10515162	urn:agi-llid:2301	FOXE3	-1.19976	0.2115
67896	10435948	urn:agi-llid:151887	CCDC80	-1.19962	0.1021
238725	10410716	urn:agi-llid:285601	GPR150	-1.19947	0.04656
665916	10457916	urn:agi-llid:665916	LOC665916	-1.19947	0.2064
66673	10463875	urn:agi-llid:22986	SORCS3	-1.19933	0.01244
237847	10378549	urn:agi-llid:146760	RTN4RL1	-1.19933	0.09535
14704	10465820	urn:agi-llid:2785	GNG3	-1.19918	0.1173
258216	10473494	urn:agi-llid:390162	OR5M9	-1.19918	0.4487
12841	10479423	urn:agi-llid:1299	COL9A3	-1.19904	0.09479
18132	10444352	urn:agi-llid:4855	NOTCH4	-1.19904	0.12
19823	10353008	urn:agi-llid:9616	RNF7	-1.19904	0.1784
63954	10518674	urn:agi-llid:116362	RBP7	-1.1989	0.1936
20397	10369413	urn:agi-llid:8879	SGPL1	-1.19875	0.0101
17183	10489471	urn:agi-llid:8785	MATN4	-1.19875	0.01257
12291	10389929	urn:agi-llid:8913	CACNA1G	-1.19875	0.06547
232201	10546010	urn:agi-llid:9938	ARHGAP25	-1.19875	0.1009
50782	10442968	urn:agi-llid:8786	RGS11	-1.19875	0.1525
212919	10526128	urn:agi-llid:154881	KCTD7	-1.19875	0.2356
66716	10366000	urn:agi-llid:196477	C12orf12	-1.19861	0.03181
12889	10532180	urn:agi-llid:10815	CPLX1	-1.19861	0.05346
68846	10469951	urn:agi-llid:68846	Rnf208	-1.19861	0.05812
212392	10571612	urn:agi-llid:256309	CCDC110	-1.19861	0.1035
17250	10433735	urn:agi-llid:4363	ABCC1	-1.19847	0.006996
22284	10598678	urn:agi-llid:22284	similar to fam	-1.19847	0.04662
15894	10583519	urn:agi-llid:3383	ICAM1	-1.19832	0.07069
214973	10408364	urn:agi-llid:214973	LOC214973	-1.19804	0.3115
216033	10363676	urn:agi-llid:29119	CTNNA3	-1.19789	0.001907
433840	10519514	urn:agi-llid:433840	LOC433840	-1.19789	0.01159
58807	10542596	urn:agi-llid:53919	SLCO1C1	-1.19775	0.163
58991	10546962	urn:agi-llid:51738	GHRL	-1.19746	0.009156
18417	10491313	urn:agi-llid:5010	CLDN11	-1.19746	0.0206
71963	10402795	urn:agi-llid:55038	CDCA4	-1.19746	0.02329
26565	10437804	urn:agi-llid:8399	PLA2G10	-1.19703	0.08555
16011	10355500	urn:agi-llid:3488	IGFBP5	-1.19703	0.1194
385312	10598524	urn:agi-llid:6758	SSX5	-1.19689	0.3423
29867	10532956	urn:agi-llid:29867	Cabp1	-1.19674	0.1413
14166	10387638	urn:agi-llid:2256	FGF11	-1.1966	0.03303
100038572	10384370	urn:agi-llid:100038572	OTTMUSG00000005162	-1.1966	0.06491
21892	10578880	urn:agi-llid:7092	TLL1	-1.19646	0.008068
12892	10436392	urn:agi-llid:1371	CPOX	-1.19617	0.03105
384752	10559952	urn:agi-llid:384752	Nlrp4d	-1.19617	0.04386
74376	10532588	urn:agi-llid:84700	MYO18B	-1.19617	0.1147
64833	10427883	urn:agi-llid:64833	Acot10	-1.19603	0.0738
23833	10517165	urn:agi-llid:23833	Cd52	-1.19603	0.2638
56843	10569399	urn:agi-llid:29850	TRPM5	-1.19589	0.09956
11471	10513016	urn:agi-llid:10880	ACTL7B	-1.19574	0.06184
67092	10487011	urn:agi-llid:2628	GATM	-1.19574	0.07175
214105	10375396	urn:agi-llid:11063	SOX30	-1.19574	0.1621
545790	10531970	urn:agi-llid:545790	EG545790	-1.1956	0.07535
236920	10600921	urn:agi-llid:9754	STARD8	-1.1956	0.1007
668225	10432677	urn:agi-llid:668225	EG668225	-1.1956	0.2487
56216	10568298	urn:agi-llid:112755	STX1B	-1.19531	0.06894
20345	10532744	urn:agi-llid:6404	SELPLG	-1.19531	0.1408
541463	10571167	urn:agi-llid:541463	Tex24	-1.19531	0.4472
414125	10362899	urn:agi-llid:414125	F830002L21Rik	-1.19517	0.04535
75563	10516259	urn:agi-llid:7802	DNALI1	-1.19517	0.1542
76757	10362450	urn:agi-llid:10345	TRDN	-1.19503	0.1391
231858	10535312	urn:agi-llid:55698	RADIL	-1.19489	0.01128
20745	10409616	urn:agi-llid:6695	SPOCK1	-1.19489	0.1091
20672	10490731	urn:agi-llid:54345	SOX18	-1.19489	0.1452
11611	10348702	urn:agi-llid:189	AGXT	-1.19489	0.1468
12515	10548333	urn:agi-llid:969	CD69	-1.19474	0.2168
19326	10450034	urn:agi-llid:9230	RAB11B	-1.1946	0.2558
13389	10561376	urn:agi-llid:10683	DLL3	-1.19446	0.0008986
235628	10589610	urn:agi-llid:339906	TESSP2	-1.19446	0.1406
319565	10396606	urn:agi-llid:23224	SYNE2	-1.19446	0.4298
13393	10380501	urn:agi-llid:1747	DLX3	-1.19417	0.0397
269718	10534583	urn:agi-llid:269718	LOC269718	-1.19403	0.2471
625995	10467038	urn:agi-llid:625995	LOC625995	-1.19389	0.07156
108911	10509820	urn:agi-llid:55920	RCC2	-1.19374	0.06032
381924	10557928	urn:agi-llid:3681	ITGAD	-1.19374	0.201
22178	10505614	urn:agi-llid:7306	TYRP1	-1.1936	0.02673
54485	10474958	urn:agi-llid:54567	DLL4	-1.1936	0.14
56365	10517924	urn:agi-llid:1188	CLCNKB	-1.19346	0.03622
12843	10536220	urn:agi-llid:1278	COL1A2	-1.19303	0.05366
224997	10446596	urn:agi-llid:9229	DLGAP1	-1.19303	0.1515
16500	10489872	urn:agi-llid:3745	KCNB1	-1.19303	0.1809
368202	10499113	urn:agi-llid:345062	ESSPL	-1.19289	0.009102
21385	10379936	urn:agi-llid:6909	TBX2	-1.19289	0.07344
13732	10563441	urn:agi-llid:2014	EMP3	-1.19289	0.08336
67117	10603567	urn:agi-llid:6990	DYNLT3	-1.19275	0.01279
171257	10403986	urn:agi-llid:171257	V1ri6	-1.19275	0.01331
14179	10468070	urn:agi-llid:2253	FGF8	-1.19275	0.04845
214968	10475544	urn:agi-llid:80031	SEMA6D	-1.19275	0.1033
100102	10514791	urn:agi-llid:255738	PCSK9	-1.19261	0.1693
258403	10484604	urn:agi-llid:258403	Olfr1065	-1.19261	0.2117
74071	10549265	urn:agi-llid:160492	IFLTD1	-1.19246	0.1283
93834	10414417	urn:agi-llid:57161	PELI2	-1.19232	0.01802
14587	10458183	urn:agi-llid:2676	GFRA3	-1.19232	0.2041
666422	10577994	urn:agi-llid:666422	EG666422	-1.19218	0.1363
381917	10567510	urn:agi-llid:55567	DNAH3	-1.1919	0.001614
66113	10585015	urn:agi-llid:116519	APOA5	-1.19161	0.06541
230726	10507874	urn:agi-llid:230726	Rhbdl2	-1.19147	0.092
52850	10532680	urn:agi-llid:129049	SGSM1	-1.19133	0.1006
664799	10490138	urn:agi-llid:140690	CTCFL	-1.19119	0.01307
319899	10591624	urn:agi-llid:319899	Dock6	-1.19104	0.03451
404549	10514292	urn:agi-llid:3444	IFNA7	-1.19104	0.05809
26424	10358210	urn:agi-llid:2494	NR5A2	-1.19104	0.1094
76113	10389639	urn:agi-llid:4025	LPO	-1.1909	0.2062
223921	10432986	urn:agi-llid:8086	AAAS	-1.19076	0.004889
21859	10365482	urn:agi-llid:7078	TIMP3	-1.19076	0.03071
20472	10453394	urn:agi-llid:10736	SIX2	-1.19062	0.07853
108069	10528145	urn:agi-llid:2913	GRM3	-1.19048	0.223
671957	10412500	urn:agi-llid:671957	LOC671957	-1.19048	0.2241
791363	10374115	urn:agi-llid:791363	ENSMUSG00000053792	-1.19033	0.05486
59290	10351368	urn:agi-llid:10223	GPA33	-1.19033	0.06123
18821	10363157	urn:agi-llid:18821	Pln	-1.19019	0.03626
406221	10390877	urn:agi-llid:728760	LOC728760	-1.19005	0.05818
268663	10405303	urn:agi-llid:54825	PCDH24	-1.19005	0.1997
54156	10607848	urn:agi-llid:25975	EGFL6	-1.19005	0.3278
75665	10533007	urn:agi-llid:92558	CCDC64	-1.18991	0.1297
12824	10432045	urn:agi-llid:1280	COL2A1	-1.18977	0.03995
14725	10483439	urn:agi-llid:4036	LRP2	-1.18977	0.3287
17391	10477725	urn:agi-llid:10893	MMP24	-1.18963	0.07425
230971	10510876	urn:agi-llid:1953	MEGF6	-1.18948	0.02957
20256	10562761	urn:agi-llid:6320	CLEC11A	-1.18948	0.05052
76722	10410984	urn:agi-llid:1160	CKMT2	-1.18948	0.117
12257	10425808	urn:agi-llid:706	TSPO	-1.18948	0.168
17921	10565634	urn:agi-llid:4647	MYO7A	-1.18934	0.0416
21936	10511290	urn:agi-llid:8784	TNFRSF18	-1.18934	0.2428
403178	10524089	urn:agi-llid:55344	PLCXD1	-1.1892	0.1783
24059	10588263	urn:agi-llid:6578	SLCO2A1	-1.1892	0.2795
235582	10596433	urn:agi-llid:132158	GLYCTK	-1.18906	0.123
208372	10356489	urn:agi-llid:208372	Asb18	-1.18892	0.2295
627245	10399228	urn:agi-llid:627245	LOC627245	-1.18878	0.2231
382083	10594582	urn:agi-llid:79856	SNX22	-1.18864	0.07642
24058	10569024	urn:agi-llid:59307	SIGIRR	-1.18864	0.1939
14706	10403658	urn:agi-llid:2786	GNG4	-1.18821	0.0343
634322	10414914	urn:agi-llid:634322	X76971	-1.18821	0.1034
224796	10445347	urn:agi-llid:53405	CLIC5	-1.18821	0.1527
622473	10606941	urn:agi-llid:92129	RIPPLY1	-1.18821	0.1959
13346	10347583	urn:agi-llid:1674	DES	-1.18807	0.2975
244310	10570450	urn:agi-llid:9228	DLGAP2	-1.18793	0.1929
12835	10356520	urn:agi-llid:1293	COL6A3	-1.18793	0.2055
19434	10459471	urn:agi-llid:30062	RAX	-1.18793	0.262
18766	10431226	urn:agi-llid:10343	PKDREJ	-1.18779	0.1532
258259	10515824	urn:agi-llid:258259	Olfr1338	-1.18779	0.1665
109828	10427436	urn:agi-llid:730	C7	-1.18779	0.1928
15204	10553646	urn:agi-llid:8924	HERC2	-1.18765	0.2681
223780	10426208	urn:agi-llid:79924	ADM2	-1.18751	0.02784
13490	10435793	urn:agi-llid:1814	DRD3	-1.18751	0.05485
71091	10400748	urn:agi-llid:8814	CDKL1	-1.18751	0.08116
666123	10419726	urn:agi-llid:666123	EG666123	-1.18737	0.2039
14400	10522324	urn:agi-llid:2560	GABRB1	-1.18723	0.02279
216144	10364430	urn:agi-llid:216144	Vmn2r81	-1.18723	0.3913
26557	10565156	urn:agi-llid:9455	HOMER2	-1.18708	0.02082
21939	10478678	urn:agi-llid:958	CD40	-1.18708	0.09961
56544	10492396	urn:agi-llid:344760	VN2R1P	-1.18708	0.1049
211612	10607486	urn:agi-llid:139411	PTCHD1	-1.18708	0.405
29866	10460303	urn:agi-llid:51475	CABP2	-1.18694	0.06731
68910	10544563	urn:agi-llid:168544	ZNF467	-1.1868	0.04665
75526	10489506	urn:agi-llid:57119	SPINLW1	-1.1868	0.2675
215654	10423258	urn:agi-llid:1010	CDH12	-1.18652	0.1401
67310	10408395	urn:agi-llid:67310	Prl8a9	-1.18652	0.1631
57915	10522024	urn:agi-llid:23216	TBC1D1	-1.18638	0.001076
381203	10465303	urn:agi-llid:381203	Slc22a20	-1.18624	0.05447
68087	10391831	urn:agi-llid:79877	DCAKD	-1.18596	0.0197
241158	10356689	urn:agi-llid:51281	ANKMY1	-1.18596	0.08935
257662	10485773	urn:agi-llid:257662	Olfr1290	-1.18582	0.05167
107747	10540034	urn:agi-llid:10840	ALDH1L1	-1.18582	0.1513
381522	10504615	urn:agi-llid:381522	E230008N13Rik	-1.18568	0.0703
12038	10498710	urn:agi-llid:590	BCHE	-1.18568	0.1935
268729	10413997	urn:agi-llid:268729	Gm626	-1.18554	0.00496
233230	10563747	urn:agi-llid:233230	Mrgprb4	-1.18554	0.1427
232836	10549820	urn:agi-llid:85569	GALP	-1.18554	0.2462
67445	10473750	urn:agi-llid:67445	C1qtnf4	-1.1854	0.04623
57429	10582466	urn:agi-llid:57429	Sult5a1	-1.18526	0.007808
170574	10433003	urn:agi-llid:121340	SP7	-1.18526	0.07372
21407	10477069	urn:agi-llid:6939	TCF15	-1.18526	0.1262
12823	10353574	urn:agi-llid:1310	COL19A1	-1.18511	0.07696
16198	10409586	urn:agi-llid:3578	IL9	-1.18511	0.2444
268816	10429442	urn:agi-llid:389690	FLJ43860	-1.18511	0.367
67868	10517573	urn:agi-llid:23436	ELA3B	-1.18497	0.3277
330908	10584024	urn:agi-llid:4978	OPCML	-1.18497	0.3292
239217	10422059	urn:agi-llid:115207	KCTD12	-1.18483	0.1378
74376	10532574	urn:agi-llid:84700	MYO18B	-1.18469	0.07736
383531	10347726	urn:agi-llid:383531	LOC383531	-1.18469	0.08412
64383	10551570	urn:agi-llid:22933	SIRT2	-1.18455	0.008731
207182	10488862	urn:agi-llid:2686	GGT7	-1.18427	0.126
13349	10360344	urn:agi-llid:2532	DARC	-1.18427	0.2429
18759	10491279	urn:agi-llid:5584	PRKCI	-1.18413	0.001227
432789	10406464	urn:agi-llid:432789	LOC432789	-1.18413	0.2793
215446	10590306	urn:agi-llid:956	ENTPD3	-1.18399	0.00919
19205	10407390	urn:agi-llid:5725	PTBP1	-1.18399	0.08071
107503	10562905	urn:agi-llid:22809	ATF5	-1.18371	0.01129
77739	10505717	urn:agi-llid:92949	ADAMTSL1	-1.18371	0.1868
258609	10565391	urn:agi-llid:284532	OR14A16	-1.18357	0.07383
69540	10552488	urn:agi-llid:5655	KLK10	-1.18357	0.07641
665957	10401050	urn:agi-llid:665957	LOC665957	-1.18357	0.1319
12775	10390763	urn:agi-llid:1236	CCR7	-1.18357	0.1455
665772	10597459	urn:agi-llid:665772	LOC665772	-1.18343	0.1465
257884	10414487	urn:agi-llid:390439	OR11G2	-1.18343	0.4364
21961	10355528	urn:agi-llid:7145	TNS1	-1.18329	0.08596
386454	10445061	urn:agi-llid:386454	Rnf39	-1.18329	0.1009
83380	10542239	urn:agi-llid:83380	Prp2	-1.18315	0.1092
14944	10420280	urn:agi-llid:2999	GZMH	-1.18315	0.1908
100072	10518812	urn:agi-llid:23261	CAMTA1	-1.18287	0.00599
13094	10551218	urn:agi-llid:13094	Cyp2b9	-1.18287	0.06537
245578	10601569	urn:agi-llid:83259	PCDH11Y	-1.18287	0.06576
66854	10416082	urn:agi-llid:23087	TRIM35	-1.18287	0.1108
22637	10345509	urn:agi-llid:7535	ZAP70	-1.18287	0.1164
11858	10568432	urn:agi-llid:8153	RND2	-1.18287	0.2035
260298	10355658	urn:agi-llid:54738	FEV	-1.18273	0.02491
241589	10485550	urn:agi-llid:241589	D430041D05Rik	-1.18273	0.1179
381457	10493912	urn:agi-llid:49860	CRNN	-1.18273	0.1386
107971	10445710	urn:agi-llid:10817	FRS3	-1.18259	0.003926
194231	10517213	urn:agi-llid:10256	CNKSR1	-1.18259	0.06296
14134	10481262	urn:agi-llid:2219	FCN1	-1.18245	0.1295
319229	10349319	urn:agi-llid:319229	Sctr	-1.18245	0.1949
242235	10502131	urn:agi-llid:345193	LRIT3	-1.18245	0.2603
242523	10505911	urn:agi-llid:63951	DMRTA1	-1.18217	0.01198
11827	10426760	urn:agi-llid:359	AQP2	-1.18217	0.1251
214597	10593130	urn:agi-llid:51092	SIDT2	-1.18203	0.01137
211660	10344797	urn:agi-llid:79848	CSPP1	-1.18203	0.1366
56538	10552480	urn:agi-llid:11012	KLK11	-1.18203	0.1589
268729	10413983	urn:agi-llid:268729	Gm626	-1.18203	0.3111
13088	10551197	urn:agi-llid:1555	CYP2B6	-1.18189	0.3391
26458	10475653	urn:agi-llid:11001	SLC27A2	-1.18175	0.116
258763	10484648	urn:agi-llid:120586	OR8I2	-1.18175	0.2852
93961	10437191	urn:agi-llid:10317	B3GALT5	-1.18161	0.2766
20459	10490611	urn:agi-llid:5753	PTK6	-1.18161	0.3028
636070	10400189	urn:agi-llid:636070	LOC636070	-1.18147	0.1548
15361	10443195	urn:agi-llid:3159	HMGA1	-1.18147	0.2
628676	10405866	urn:agi-llid:628676	ENSMUSG00000063905	-1.18133	0.09225
70061	10367066	urn:agi-llid:121214	SDR-O	-1.18106	0.04683
236798	10599773	urn:agi-llid:236798	Gpr112	-1.18106	0.1249
20977	10598359	urn:agi-llid:6855	SYP	-1.18092	0.01522
286942	10382409	urn:agi-llid:124602	KIF19	-1.18092	0.1876
17540	10566943	urn:agi-llid:10335	MRVI1	-1.18092	0.2329
11808	10585010	urn:agi-llid:337	APOA4	-1.18078	0.02732
16006	10374223	urn:agi-llid:3484	IGFBP1	-1.18078	0.2099
319188	10403951	urn:agi-llid:3017	HIST1H2BD	-1.18064	0.006269
226527	10350853	urn:agi-llid:226527	BC026585	-1.18064	0.09809
14664	10507500	urn:agi-llid:6536	SLC6A9	-1.1805	0.01073
230971	10510859	urn:agi-llid:1953	MEGF6	-1.18036	0.2048
17836	10541410	urn:agi-llid:17836	Mug1	-1.18036	0.2526
67703	10584165	urn:agi-llid:84623	KIRREL3	-1.18022	0.02228
70784	10586390	urn:agi-llid:51285	RASL12	-1.18022	0.04364
242748	10518494	urn:agi-llid:57540	PTCHD2	-1.18022	0.127
224116	10439087	urn:agi-llid:200958	MUC20	-1.18008	0.1499
353155	10390705	urn:agi-llid:125111	GJD3	-1.18008	0.1985
70823	10572870	urn:agi-llid:10042	HMG2L1	-1.17994	0.02469
229096	10490931	urn:agi-llid:253943	YTHDF3	-1.17994	0.03596
58233	10585428	urn:agi-llid:55466	DNAJA4	-1.17994	0.04509
381917	10567442	urn:agi-llid:55567	DNAH3	-1.17994	0.1762
211187	10547381	urn:agi-llid:654429	LRTM2	-1.17994	0.2231
52123	10570573	urn:agi-llid:55326	AGPAT5	-1.1798	0.04125
12467	10389072	urn:agi-llid:10693	CCT6B	-1.1798	0.06603
56513	10574866	urn:agi-llid:50855	PARD6A	-1.17966	0.009771
70021	10413710	urn:agi-llid:64943	NT5DC2	-1.17966	0.01115
93875	10455061	urn:agi-llid:93875	Pcdhb4	-1.17966	0.2376
319622	10567297	urn:agi-llid:162073	LOC162073	-1.17952	0.01697
63872	10550730	urn:agi-llid:162979	ZNF342	-1.17952	0.0325
258677	10466290	urn:agi-llid:219982	OR5A1	-1.17952	0.1122
16002	10569344	urn:agi-llid:3481	IGF2	-1.17952	0.2663
18094	10400479	urn:agi-llid:26257	NKX2-8	-1.17952	0.3108
11625	10434689	urn:agi-llid:197	AHSG	-1.17938	0.01112
234878	10576569	urn:agi-llid:84451	KIAA1804	-1.17938	0.07337
214254	10421567	urn:agi-llid:55270	NUDT15	-1.17938	0.19
383490	10344922	urn:agi-llid:383490	LOC383490	-1.17938	0.2283
94217	10482336	urn:agi-llid:53353	LRP1B	-1.17911	0.02012
13628	10490602	urn:agi-llid:1917	EEF1A2	-1.17911	0.1256
103142	10367041	urn:agi-llid:8608	RDH16	-1.17911	0.2078
667731	10376052	urn:agi-llid:667731	LOC667731	-1.17911	0.3209
666814	10346069	urn:agi-llid:666814	LOC666814	-1.17897	0.004575
270066	10579724	urn:agi-llid:270066	Slc35e1	-1.17897	0.008838
58214	10476931	urn:agi-llid:1473	CST5	-1.17897	0.01793
67525	10508376	urn:agi-llid:55223	TRIM62	-1.17897	0.06248
192212	10487405	urn:agi-llid:150696	PROM2	-1.17897	0.1163
68794	10536845	urn:agi-llid:2318	FLNC	-1.17897	0.1248
20558	10379636	urn:agi-llid:342615	SLFN12L	-1.17897	0.322
24087	10467538	urn:agi-llid:7093	TLL2	-1.17883	0.002495
17178	10562223	urn:agi-llid:5349	FXYD3	-1.17883	0.01878
12406	10565794	urn:agi-llid:871	SERPINH1	-1.17883	0.06143
69700	10429234	urn:agi-llid:169044	COL22A1	-1.17883	0.06597
620779	10514544	urn:agi-llid:127795	C1orf87	-1.17883	0.1462
16421	10432957	urn:agi-llid:3695	ITGB7	-1.17883	0.3481
16644	10434719	urn:agi-llid:16644	Kng1	-1.17869	0.003178
22044	10546417	urn:agi-llid:7200	TRH	-1.17869	0.05786
626711	10425046	urn:agi-llid:626711	LOC626711	-1.17869	0.2747
258718	10556165	urn:agi-llid:258718	Olfr513	-1.17869	0.4145
58180	10433973	urn:agi-llid:23119	HIC2	-1.17841	0.005203
215632	10469828	urn:agi-llid:23550	PSD4	-1.17841	0.1364
98970	10481566	urn:agi-llid:84929	FIBCD1	-1.17827	0.09708
213311	10405576	urn:agi-llid:213311	Fbxl21	-1.17813	0.0834
243372	10538106	urn:agi-llid:285971	ZNF775	-1.17813	0.2741
19277	10542414	urn:agi-llid:5800	PTPRO	-1.178	0.2275
384813	10578413	urn:agi-llid:384813	EG384813	-1.178	0.366
21835	10565609	urn:agi-llid:7069	THRSP	-1.17786	0.06841
68709	10579101	urn:agi-llid:148113	CILP2	-1.17786	0.1491
259068	10375551	urn:agi-llid:259068	Olfr1390	-1.17772	0.1386
216965	10388682	urn:agi-llid:57551	TAOK1	-1.17758	0.1186
209776	10567361	urn:agi-llid:124274	GPR139	-1.17744	0.02466
258064	10376408	urn:agi-llid:391191	OR2AK2	-1.17744	0.4491
20405	10451907	urn:agi-llid:6455	SH3GL1	-1.1773	0.01388
170756	10525086	urn:agi-llid:80024	SLC24A6	-1.1773	0.05363
68453	10424695	urn:agi-llid:338328	GPIHBP1	-1.1773	0.1728
347712	10484669	urn:agi-llid:347712	Pramel7	-1.1773	0.4271
13433	10591369	urn:agi-llid:1786	DNMT1	-1.17716	0.006117
17130	10594418	urn:agi-llid:4091	SMAD6	-1.17716	0.1074
15401	10544763	urn:agi-llid:3201	HOXA4	-1.17716	0.1099
16770	10432157	urn:agi-llid:3906	LALBA	-1.17716	0.1251
16005	10442625	urn:agi-llid:3483	IGFALS	-1.17716	0.1803
75953	10491252	urn:agi-llid:344658	SAMD7	-1.17702	0.1459
11992	10409265	urn:agi-llid:549	AUH	-1.17689	0.04714
15900	10576034	urn:agi-llid:3394	IRF8	-1.17689	0.09612
20394	10485955	urn:agi-llid:6447	SCG5	-1.17689	0.1253
246048	10436623	urn:agi-llid:140578	CHODL	-1.17689	0.1444
103775	10452248	urn:agi-llid:103775	Slc25a41	-1.17689	0.1596
224836	10445702	urn:agi-llid:25862	USP49	-1.17647	0.03223
107581	10508533	urn:agi-llid:1307	COL16A1	-1.17647	0.1307
667964	10362628	urn:agi-llid:667964	LOC667964	-1.17647	0.1455
19144	10552516	urn:agi-llid:5653	KLK6	-1.17647	0.1595
12032	10499285	urn:agi-llid:63827	BCAN	-1.17647	0.194
56264	10487645	urn:agi-llid:56265	CPXM1	-1.17633	0.1127
258159	10507576	urn:agi-llid:258159	Olfr1331	-1.17633	0.4018
14676	10371220	urn:agi-llid:2769	GNA15	-1.17619	0.01641
320379	10363696	urn:agi-llid:320379	D630028G08Rik	-1.17619	0.2591
20514	10550332	urn:agi-llid:6510	SLC1A5	-1.17606	0.009144
629761	10489532	urn:agi-llid:629761	LOC629761	-1.17592	0.06476
14432	10439514	urn:agi-llid:2596	GAP43	-1.17578	0.05092
11831	10426773	urn:agi-llid:363	AQP6	-1.17578	0.2035
668919	10488372	urn:agi-llid:668919	LOC668919	-1.17564	0.07966
107146	10461735	urn:agi-llid:10249	GLYAT	-1.1755	0.002982
226359	10349340	urn:agi-llid:165257	C1QL2	-1.1755	0.1471
72074	10556828	urn:agi-llid:257629	ANKS4B	-1.1755	0.2354
13424	10398483	urn:agi-llid:1778	DYNC1H1	-1.17536	0.3166
258219	10450862	urn:agi-llid:258219	Olfr94	-1.17509	0.2387
68662	10375608	urn:agi-llid:92304	SCGB3A1	-1.17509	0.3345
67717	10462542	urn:agi-llid:8513	LIPF	-1.17495	0.04169
56696	10402800	urn:agi-llid:29933	GPR132	-1.17495	0.09979
74488	10438904	urn:agi-llid:131578	LRRC15	-1.17495	0.1238
66104	10606789	urn:agi-llid:85012	TCEAL3	-1.17495	0.4008
106014	10426081	urn:agi-llid:25817	FAM19A5	-1.17481	0.1311
16800	10493267	urn:agi-llid:9181	ARHGEF2	-1.17467	0.01954
114142	10536444	urn:agi-llid:93986	FOXP2	-1.17467	0.1693
80794	10560672	urn:agi-llid:23624	CBLC	-1.17467	0.21
243197	10532169	urn:agi-llid:84179	MFSD7	-1.17467	0.2215
257972	10440162	urn:agi-llid:26341	OR5H1	-1.17454	0.5039
72090	10469923	urn:agi-llid:377841	ENTPD8	-1.17426	0.1627
100952	10520604	urn:agi-llid:11117	EMILIN1	-1.17426	0.312
240590	10462228	urn:agi-llid:58524	DMRT3	-1.17412	0.01876
78913	10440568	urn:agi-llid:26046	ZNF294	-1.17412	0.06301
433766	10508953	urn:agi-llid:84676	TRIM63	-1.17398	0.1129
404194	10595050	urn:agi-llid:389400	GFRAL	-1.17385	0.2354
224761	10445022	urn:agi-llid:224761	H2-M10.5	-1.17385	0.4228
259053	10482135	urn:agi-llid:347169	OR1B1	-1.17385	0.4853
69769	10500100	urn:agi-llid:79626	TNFAIP8L2	-1.17371	0.02194
15111	10571860	urn:agi-llid:9464	HAND2	-1.17357	0.09466
20618	10418921	urn:agi-llid:6623	SNCG	-1.17357	0.1646
54388	10380474	urn:agi-llid:373861	HILS1	-1.1733	0.1424
626596	10428124	urn:agi-llid:26166	RGS22	-1.17302	0.08991
17150	10509901	urn:agi-llid:4237	MFAP2	-1.17302	0.2791
232875	10560035	urn:agi-llid:65982	ZSCAN18	-1.17288	0.2475
330485	10551104	urn:agi-llid:284339	TMEM145	-1.17288	0.252
17153	10487441	urn:agi-llid:4118	MAL	-1.17288	0.2769
259115	10566199	urn:agi-llid:401667	OR51A2	-1.17275	0.0303
64293	10529636	urn:agi-llid:55351	STK32B	-1.17261	0.02296
107684	10512774	urn:agi-llid:7464	CORO2A	-1.17261	0.1736
268949	10450529	urn:agi-llid:135656	DPCR1	-1.17261	0.1934
268729	10413993	urn:agi-llid:268729	Gm626	-1.17247	0.06791
13058	10603551	urn:agi-llid:1536	CYBB	-1.17247	0.09069
15484	10574780	urn:agi-llid:3291	HSD11B2	-1.17247	0.1521
14610	10511898	urn:agi-llid:84694	GJA10	-1.17233	0.2892
17898	10384044	urn:agi-llid:58498	MYL7	-1.17206	0.1541
319159	10403945	urn:agi-llid:8361	HIST1H4F	-1.17192	0.03467
67774	10542297	urn:agi-llid:118426	LOH12CR1	-1.17192	0.1816
210741	10453456	urn:agi-llid:56660	KCNK12	-1.17192	0.205
17926	10351131	urn:agi-llid:4653	MYOC	-1.17192	0.3297
268729	10413981	urn:agi-llid:268729	Gm626	-1.17192	0.3323
216188	10371332	urn:agi-llid:160428	ALDH1L2	-1.17178	0.01309
380924	10416689	urn:agi-llid:10562	OLFM4	-1.17178	0.07129
52377	10563077	urn:agi-llid:57333	RCN3	-1.17178	0.08267
442817	10469611	urn:agi-llid:442817	C130046B21Rik	-1.17178	0.1138
102075	10574743	urn:agi-llid:25894	PLEKHG4	-1.17178	0.1947
58207	10473384	urn:agi-llid:29015	SLC43A3	-1.17165	0.03339
76206	10600886	urn:agi-llid:76206	Gpr165	-1.17165	0.3661
56173	10441032	urn:agi-llid:23562	CLDN14	-1.17137	0.1573
18559	10389775	urn:agi-llid:58488	PCTP	-1.17137	0.1731
104582	10381736	urn:agi-llid:388394	RPRML	-1.17137	0.2781
237759	10375838	urn:agi-llid:91522	COL23A1	-1.17123	0.1078
15563	10520355	urn:agi-llid:3361	HTR5A	-1.1711	0.06835
73940	10499299	urn:agi-llid:60484	HAPLN2	-1.17096	0.02611
230801	10517083	urn:agi-llid:55650	PIGV	-1.17096	0.07838
258608	10584537	urn:agi-llid:390260	OR6X1	-1.17096	0.09885
319565	10396511	urn:agi-llid:23224	SYNE2	-1.17096	0.4787
218630	10407251	urn:agi-llid:10309	CCNO	-1.17082	0.02823
16396	10477604	urn:agi-llid:83737	ITCH	-1.17082	0.03597
233033	10561461	urn:agi-llid:55095	SAMD4B	-1.17082	0.06133
225134	10453732	urn:agi-llid:225134	LOC225134	-1.17069	0.03128
258840	10484636	urn:agi-llid:258840	Olfr1097	-1.17069	0.1329
545902	10559590	urn:agi-llid:5794	PTPRH	-1.17055	0.09008
230718	10507833	urn:agi-llid:84618	NT5C1A	-1.17055	0.1229
15446	10571840	urn:agi-llid:3248	HPGD	-1.17055	0.157
76281	10472440	urn:agi-llid:30851	TAX1BP3	-1.17055	0.2067
71145	10416023	urn:agi-llid:286133	SCARA5	-1.17041	0.1821
20997	10441669	urn:agi-llid:6862	T	-1.16986	0.01044
224697	10443949	urn:agi-llid:81794	ADAMTS10	-1.16986	0.02623
18378	10565705	urn:agi-llid:4975	OMP	-1.16986	0.05425
11875	10566079	urn:agi-llid:116969	ART5	-1.16986	0.1178
16411	10557895	urn:agi-llid:3687	ITGAX	-1.16986	0.1317
270028	10576934	urn:agi-llid:728215	FAM155A	-1.16986	0.2126
218820	10418038	urn:agi-llid:84858	ZNF503	-1.16973	0.02831
13386	10398319	urn:agi-llid:8788	DLK1	-1.16973	0.09453
224617	10448459	urn:agi-llid:57465	TBC1D24	-1.16959	0.09607
380705	10387648	urn:agi-llid:284114	TMEM102	-1.16959	0.1363
68027	10447120	urn:agi-llid:130733	TMEM178	-1.16945	0.09044
210126	10434782	urn:agi-llid:4026	LPP	-1.16945	0.1811
258267	10573190	urn:agi-llid:391107	OR10K2	-1.16918	0.3363
108071	10554778	urn:agi-llid:2915	GRM5	-1.16904	0.1222
13009	10563770	urn:agi-llid:8048	CSRP3	-1.16904	0.1735
66691	10481870	urn:agi-llid:26130	GAPVD1	-1.16891	0.01461
258025	10484768	urn:agi-llid:81309	OR4C15	-1.16877	0.08529
78405	10552938	urn:agi-llid:4909	NTF4	-1.16877	0.1655
230676	10515737	urn:agi-llid:23334	KIAA0467	-1.16877	0.1883
16660	10390979	urn:agi-llid:3881	KRT31	-1.16877	0.3159
12164	10507817	urn:agi-llid:12164	Bmp8b	-1.16863	0.04918
114873	10584901	urn:agi-llid:57453	DSCAML1	-1.16863	0.07128
277203	10435043	urn:agi-llid:116211	TM4SF19	-1.16863	0.2288
74186	10469066	urn:agi-llid:83643	CCDC3	-1.1685	0.06564
333473	10604653	urn:agi-llid:333473	Zfp36l3	-1.1685	0.1515
625785	10445006	urn:agi-llid:625785	LOC625785	-1.16836	0.04222
17523	10380174	urn:agi-llid:4353	MPO	-1.16836	0.1881
18987	10560964	urn:agi-llid:5452	POU2F2	-1.16809	0.04937
14412	10541318	urn:agi-llid:6540	SLC6A13	-1.16782	0.09195
246788	10378367	urn:agi-llid:162514	TRPV3	-1.16782	0.09592
110058	10567289	urn:agi-llid:51760	SYT17	-1.16782	0.1503
434215	10555174	urn:agi-llid:2615	LRRC32	-1.16782	0.1919
238555	10408185	urn:agi-llid:10385	BTN2A2	-1.16768	0.05654
22326	10468783	urn:agi-llid:11023	VAX1	-1.16768	0.1476
378435	10429621	urn:agi-llid:389692	MAFA	-1.16768	0.2157
26358	10466624	urn:agi-llid:26358	Aldh1a7	-1.16754	0.05718
54402	10450265	urn:agi-llid:8859	STK19	-1.16754	0.1227
77254	10551724	urn:agi-llid:90522	YIF1B	-1.16754	0.1348
53626	10476814	urn:agi-llid:3642	INSM1	-1.16754	0.136
619865	10411774	urn:agi-llid:619865	LOC619865	-1.16754	0.5472
74002	10454856	urn:agi-llid:84249	PSD2	-1.16741	0.1271
77596	10445251	urn:agi-llid:266977	GPR110	-1.16741	0.1986
217341	10393294	urn:agi-llid:84074	QRICH2	-1.16741	0.3215
214084	10464370	urn:agi-llid:6571	SLC18A2	-1.16727	0.05379
11941	10546977	urn:agi-llid:491	ATP2B2	-1.16727	0.06311
328440	10421444	urn:agi-llid:10361	NPM2	-1.16727	0.4842
670496	10390950	urn:agi-llid:670496	LOC670496	-1.16713	0.2759
21948	10452301	urn:agi-llid:970	CD70	-1.16713	0.345
21816	10420114	urn:agi-llid:7051	TGM1	-1.167	0.161
11447	10348150	urn:agi-llid:1144	CHRND	-1.167	0.3227
16491	10495183	urn:agi-llid:3738	KCNA3	-1.16686	0.1613
57260	10415388	urn:agi-llid:56413	LTB4R2	-1.16686	0.2498
109731	10603746	urn:agi-llid:4129	MAOB	-1.16686	0.27
76898	10583929	urn:agi-llid:27087	B3GAT1	-1.16673	0.04576
22414	10500938	urn:agi-llid:7482	WNT2B	-1.16673	0.1682
238328	10397450	urn:agi-llid:22846	VASH1	-1.16659	0.02823
56093	10461717	urn:agi-llid:56093	Pfpl	-1.16659	0.07941
13869	10355278	urn:agi-llid:2066	ERBB4	-1.16659	0.3628
109218	10537722	urn:agi-llid:135932	TMEM139	-1.16645	0.117
245403	10604327	urn:agi-llid:340578	WDR40C	-1.16645	0.1509
668184	10459802	urn:agi-llid:668184	LOC668184	-1.16632	0.0443
19329	10356568	urn:agi-llid:64284	RAB17	-1.16632	0.1189
320007	10439583	urn:agi-llid:54847	SIDT1	-1.16632	0.1307
207728	10555510	urn:agi-llid:5138	PDE2A	-1.16632	0.1316
381286	10357090	urn:agi-llid:381286	Serpinb3c	-1.16618	0.1562
11451	10584254	urn:agi-llid:56	ACRV1	-1.16604	0.02931
19823	10595803	urn:agi-llid:9616	RNF7	-1.16591	0.08016
13488	10409319	urn:agi-llid:1812	DRD1	-1.16591	0.1672
21420	10478997	urn:agi-llid:7022	TFAP2C	-1.16577	0.1113
666909	10346137	urn:agi-llid:666909	LOC666909	-1.16577	0.2341
317653	10552462	urn:agi-llid:43847	KLK14	-1.16577	0.3024
73730	10499945	urn:agi-llid:73730	Lce1l	-1.16564	0.09601
14061	10485027	urn:agi-llid:2147	F2	-1.1655	0.06838
214593	10486956	urn:agi-llid:50506	DUOX2	-1.16537	0.08106
666213	10400892	urn:agi-llid:666213	LOC666213	-1.16537	0.113
17292	10564813	urn:agi-llid:55897	MESP1	-1.16523	0.1799
103768	10381260	urn:agi-llid:27175	TUBG2	-1.16523	0.3127
228787	10477233	urn:agi-llid:343702	XKR7	-1.16509	0.3073
20208	10563611	urn:agi-llid:6288	SAA1	-1.16509	0.3865
54139	10352815	urn:agi-llid:3664	IRF6	-1.16496	0.09063
373864	10505374	urn:agi-llid:85301	COL27A1	-1.16496	0.1322
16542	10530692	urn:agi-llid:3791	KDR	-1.16496	0.2973
21752	10406086	urn:agi-llid:7015	TERT	-1.16482	0.03817
387511	10472047	urn:agi-llid:387511	Tas2r134	-1.16482	0.04351
71300	10543407	urn:agi-llid:378925	RNF148	-1.16482	0.08517
20202	10499861	urn:agi-llid:6280	S100A9	-1.16469	0.1724
16331	10348244	urn:agi-llid:3635	INPP5D	-1.16469	0.2314
103889	10380660	urn:agi-llid:3212	HOXB2	-1.16455	0.2352
98256	10352000	urn:agi-llid:8564	KMO	-1.16442	0.1016
192650	10383891	urn:agi-llid:164633	CABP7	-1.16442	0.1612
14816	10367830	urn:agi-llid:2911	GRM1	-1.16428	0.03488
19228	10597239	urn:agi-llid:5745	PTHR1	-1.16428	0.1784
258951	10471741	urn:agi-llid:258951	Olfr339	-1.16428	0.2849
236798	10599747	urn:agi-llid:236798	Gpr112	-1.16414	0.03422
24046	10597714	urn:agi-llid:11280	SCN11A	-1.16414	0.1293
73693	10436050	urn:agi-llid:73693	Dppa4	-1.16414	0.2907
20042	10606581	urn:agi-llid:6206	RPS12	-1.16401	0.005834
69836	10363372	urn:agi-llid:84647	PLA2G12B	-1.16401	0.118
17309	10425354	urn:agi-llid:4248	MGAT3	-1.16401	0.1431
625638	10517614	urn:agi-llid:163933	FAM43B	-1.16401	0.2207
170729	10429944	urn:agi-llid:727748	LOC727748	-1.16387	0.1555
230909	10510413	urn:agi-llid:230909	Gm572	-1.16374	0.04178
244189	10566452	urn:agi-llid:244189	EG244189	-1.16374	0.04858
15135	10566272	urn:agi-llid:3046	HBE1	-1.16374	0.3777
108077	10450296	urn:agi-llid:6499	SKIV2L	-1.1636	0.1096
18014	10409575	urn:agi-llid:4762	NEUROG1	-1.16347	0.07549
277360	10489784	urn:agi-llid:57580	PREX1	-1.16347	0.09168
547431	10444312	urn:agi-llid:56244	BTNL2	-1.16347	0.0996
70571	10568765	urn:agi-llid:256536	TCERG1L	-1.16347	0.1423
330369	10545842	urn:agi-llid:150726	FBXO41	-1.16347	0.18
319579	10477122	urn:agi-llid:319579	Defb20	-1.16347	0.1989
20526	10491171	urn:agi-llid:6514	SLC2A2	-1.16333	0.1982
64661	10552064	urn:agi-llid:388533	KRTDAP	-1.1632	0.02168
435811	10517579	urn:agi-llid:401944	LDLRAD2	-1.1632	0.3013
171531	10348471	urn:agi-llid:79083	MLPH	-1.16306	0.001045
18583	10497399	urn:agi-llid:5150	PDE7A	-1.16306	0.008515
258364	10592457	urn:agi-llid:258364	Olfr976	-1.16306	0.1866
11287	10548207	urn:agi-llid:11287	Pzp	-1.16306	0.1923
66353	10499988	urn:agi-llid:284485	FLJ36032	-1.16306	0.414
225608	10456140	urn:agi-llid:79628	SH3TC2	-1.16293	0.04736
68458	10551736	urn:agi-llid:94274	PPP1R14A	-1.16293	0.1432
791321	10508797	urn:agi-llid:791321	ENSMUSG00000066041	-1.16293	0.1993
12165	10414031	urn:agi-llid:2658	GDF2	-1.16293	0.2581
69787	10428814	urn:agi-llid:312	ANXA13	-1.16293	0.3629
13446	10557508	urn:agi-llid:8448	DOC2A	-1.16279	0.05463
20811	10490621	urn:agi-llid:6725	SRMS	-1.16279	0.09346
236539	10500529	urn:agi-llid:26227	PHGDH	-1.16279	0.1603
23963	10604292	urn:agi-llid:10178	ODZ1	-1.16279	0.2144
16776	10490384	urn:agi-llid:3911	LAMA5	-1.16279	0.3232
620592	10600947	urn:agi-llid:27112	FAM155B	-1.16266	0.01428
258534	10408066	urn:agi-llid:258534	Olfr1361	-1.16266	0.3744
57749	10525961	urn:agi-llid:9271	PIWIL1	-1.16252	0.02596
319508	10414081	urn:agi-llid:83849	SYT15	-1.16252	0.02959
56014	10512621	urn:agi-llid:56014	Olfr70	-1.16252	0.09877
233332	10554061	urn:agi-llid:233332	Adamts17	-1.16252	0.1949
218440	10406590	urn:agi-llid:340120	ANKRD34B	-1.16239	0.08044
18489	10539179	urn:agi-llid:5068	REG3A	-1.16239	0.1275
56485	10510516	urn:agi-llid:6518	SLC2A5	-1.16239	0.3175
11474	10464836	urn:agi-llid:89	ACTN3	-1.16225	0.113
217151	10390535	urn:agi-llid:217151	Arl5c	-1.16225	0.1236
20355	10545608	urn:agi-llid:10505	SEMA4F	-1.16225	0.1771
98711	10344952	urn:agi-llid:157506	RDH10	-1.16212	0.0379
252829	10550212	urn:agi-llid:252829	Obox5	-1.16212	0.06301
406217	10601850	urn:agi-llid:56271	BEX4	-1.16212	0.09151
21349	10507131	urn:agi-llid:6886	TAL1	-1.16212	0.2782
12259	10517517	urn:agi-llid:712	C1QA	-1.16198	0.2133
320528	10586616	urn:agi-llid:54832	VPS13C	-1.16198	0.2743
268527	10399505	urn:agi-llid:9687	GREB1	-1.16198	0.2938
14062	10411229	urn:agi-llid:2149	F2R	-1.16185	0.03567
14447	10562105	urn:agi-llid:26330	GAPDHS	-1.16185	0.2129
106557	10447557	urn:agi-llid:92483	LDHAL6B	-1.16171	0.1113
18810	10429802	urn:agi-llid:5339	PLEC1	-1.16171	0.2238
20568	10489463	urn:agi-llid:6590	SLPI	-1.16158	0.1359
58246	10543846	urn:agi-llid:84912	SLC35B4	-1.16117	0.01982
16186	10606016	urn:agi-llid:3561	IL2RG	-1.16117	0.05122
22774	10587782	urn:agi-llid:84107	ZIC4	-1.16117	0.2031
67062	10606910	urn:agi-llid:67062	Mcart6	-1.16117	0.2639
330119	10531203	urn:agi-llid:9508	ADAMTS3	-1.16117	0.3567
243043	10530360	urn:agi-llid:386617	KCTD8	-1.16104	0.04515
228094	10484261	urn:agi-llid:228094	Cerkl	-1.16104	0.04564
76183	10585889	urn:agi-llid:60677	BRUNOL6	-1.16104	0.1337
21953	10559200	urn:agi-llid:7136	TNNI2	-1.1609	0.02868
15221	10506150	urn:agi-llid:27022	FOXD3	-1.1609	0.04662
246779	10567987	urn:agi-llid:246778	IL27	-1.1609	0.04697
109676	10501971	urn:agi-llid:109676	Ank2	-1.1609	0.07295
216810	10386495	urn:agi-llid:146691	TOM1L2	-1.16077	0.05354
665887	10549976	urn:agi-llid:665887	LOC665887	-1.16077	0.1742
12677	10397257	urn:agi-llid:338917	VSX2	-1.16077	0.1791
432763	10405483	urn:agi-llid:80758	PRR7	-1.16063	0.1244
70208	10360001	urn:agi-llid:9439	MED23	-1.16063	0.2578
14181	10529819	urn:agi-llid:9982	FGFBP1	-1.1605	0.07758
224405	10440513	urn:agi-llid:116159	CYYR1	-1.16036	0.1105
213765	10485819	urn:agi-llid:256646	C15orf55	-1.16036	0.1796
237934	10390869	urn:agi-llid:728765	LOC728765	-1.16036	0.3018
246084	10570754	urn:agi-llid:246084	Defb35	-1.16023	0.185
110794	10419850	urn:agi-llid:1053	CEBPE	-1.16009	0.04652
52585	10420155	urn:agi-llid:115817	DHRS1	-1.16009	0.1548
20317	10388430	urn:agi-llid:5176	SERPINF1	-1.15996	0.003806
70605	10460485	urn:agi-llid:254359	ZDHHC24	-1.15996	0.05332
402773	10491846	urn:agi-llid:402773	D030018L15Rik	-1.15996	0.4303
574402	10457963	urn:agi-llid:2840	GPR17	-1.15982	0.2372
236260	10399575	urn:agi-llid:236260	LOC236260	-1.15955	0.1135
23887	10364072	urn:agi-llid:2687	GGT5	-1.15955	0.172
217212	10391561	urn:agi-llid:5697	PYY	-1.15942	0.02529
12802	10509122	urn:agi-llid:1269	CNR2	-1.15942	0.1451
212124	10568810	urn:agi-llid:54777	C10orf92	-1.15942	0.2266
263876	10489904	urn:agi-llid:9825	SPATA2	-1.15929	0.05948
71776	10393436	urn:agi-llid:71776	Tha1	-1.15915	0.211
26757	10558481	urn:agi-llid:10570	DPYSL4	-1.15915	0.3692
242620	10507011	urn:agi-llid:242620	Dmrta2	-1.15902	0.1147
65100	10422504	urn:agi-llid:85416	ZIC5	-1.15902	0.2391
108161	10404535	urn:agi-llid:108161	D0H6S2654E	-1.15902	0.2615
171226	10448170	urn:agi-llid:171226	V1re3	-1.15888	0.09519
231727	10525588	urn:agi-llid:79369	B3GNT4	-1.15875	0.1336
74376	10532590	urn:agi-llid:84700	MYO18B	-1.15875	0.1477
54218	10450059	urn:agi-llid:8705	B3GALT4	-1.15875	0.2185
14660	10354472	urn:agi-llid:2744	GLS	-1.15861	0.01983
16147	10355706	urn:agi-llid:3549	IHH	-1.15861	0.1545
272381	10552668	urn:agi-llid:94030	LRRC4B	-1.15861	0.1574
76281	10378334	urn:agi-llid:30851	TAX1BP3	-1.15861	0.2284
12816	10595211	urn:agi-llid:1303	COL12A1	-1.15861	0.2795
237256	10361698	urn:agi-llid:340152	ZC3H12D	-1.15861	0.4363
15463	10347873	urn:agi-llid:3267	HRB	-1.15848	0.002354
171273	10408156	urn:agi-llid:171273	V1rh14	-1.15835	0.001588
71911	10434934	urn:agi-llid:622	BDH1	-1.15835	0.02431
70882	10469540	urn:agi-llid:219681	ARMC3	-1.15835	0.1394
16907	10371012	urn:agi-llid:84823	LMNB2	-1.15821	0.004193
75869	10469425	urn:agi-llid:221079	ARL5B	-1.15821	0.09256
13511	10454172	urn:agi-llid:1829	DSG2	-1.15821	0.1035
16728	10605113	urn:agi-llid:3897	L1CAM	-1.15821	0.2858
72112	10486191	urn:agi-llid:54866	PPP1R14D	-1.15808	0.04222
67929	10570761	urn:agi-llid:83446	CCDC70	-1.15808	0.04754
13164	10451721	urn:agi-llid:57055	DAZ2	-1.15808	0.05951
211535	10553148	urn:agi-llid:211535	Ccdc114	-1.15808	0.08323
66968	10451943	urn:agi-llid:440503	LSDP5	-1.15808	0.2407
103149	10364038	urn:agi-llid:51733	UPB1	-1.15808	0.2677
258980	10473626	urn:agi-llid:119749	OR4C46	-1.15794	0.07603
67666	10564704	urn:agi-llid:145864	HAPLN3	-1.15794	0.07976
20502	10606186	urn:agi-llid:6567	SLC16A2	-1.15794	0.3471
74154	10442739	urn:agi-llid:65259	Unkl	-1.15781	0.05937
11639	10506269	urn:agi-llid:645619	AK3L2	-1.15781	0.1172
22363	10434128	urn:agi-llid:7441	VPREB1	-1.15781	0.1984
257925	10445131	urn:agi-llid:257925	Olfr106	-1.15781	0.3261
73503	10583371	urn:agi-llid:85509	MBD3L1	-1.15741	0.2176
71096	10352980	urn:agi-llid:54212	SNTG1	-1.15727	0.2203
57014	10593245	urn:agi-llid:9177	HTR3B	-1.15727	0.3894
110876	10472376	urn:agi-llid:110876	Scn2a1	-1.15727	0.5223
16530	10460658	urn:agi-llid:10089	KCNK7	-1.15701	0.04265
68180	10507520	urn:agi-llid:81888	HYI	-1.15701	0.05032
258103	10473576	urn:agi-llid:258103	Olfr1152	-1.15701	0.4155
74413	10402195	urn:agi-llid:123036	TC2N	-1.15687	0.03205
75136	10527285	urn:agi-llid:728194	LOC728194	-1.15687	0.04865
14794	10541721	urn:agi-llid:84727	SPSB2	-1.15687	0.1204
16325	10373197	urn:agi-llid:3626	INHBC	-1.15687	0.1214
70426	10437646	urn:agi-llid:146279	TEKT5	-1.15687	0.1951
211232	10540599	urn:agi-llid:151835	CPNE9	-1.15674	0.02024
21390	10365098	urn:agi-llid:6915	TBXA2R	-1.15674	0.1377
258653	10484687	urn:agi-llid:258653	Olfr1136	-1.15674	0.164
12167	10502451	urn:agi-llid:658	BMPR1B	-1.15674	0.1758
208188	10491098	urn:agi-llid:2693	GHSR	-1.15674	0.191
258515	10591198	urn:agi-llid:390882	OR7G2	-1.15674	0.3625
242519	10514300	urn:agi-llid:3444	IFNA7	-1.15674	0.6289
72088	10563527	urn:agi-llid:10083	USH1C	-1.1566	0.02281
240697	10344772	urn:agi-llid:157777	C8orf45	-1.1566	0.2878
14806	10368999	urn:agi-llid:2898	GRIK2	-1.15647	0.007673
216439	10366825	urn:agi-llid:216439	Centg1	-1.15647	0.04645
12833	10370210	urn:agi-llid:1291	COL6A1	-1.15647	0.1151
338375	10350343	urn:agi-llid:127124	ATP6V1G3	-1.15634	0.1052
66643	10442069	urn:agi-llid:167410	LIX1	-1.15634	0.3747
381522	10504617	urn:agi-llid:381522	E230008N13Rik	-1.1562	0.2337
64335	10478461	urn:agi-llid:64335	Svs3a	-1.1562	0.3527
16875	10502961	urn:agi-llid:431707	LHX8	-1.15607	0.03443
14544	10466659	urn:agi-llid:9615	GDA	-1.15607	0.03569
12520	10559261	urn:agi-llid:975	CD81	-1.15594	0.06946
74376	10532592	urn:agi-llid:84700	MYO18B	-1.1558	0.06034
654822	10448559	urn:agi-llid:654822	D330041H03Rik	-1.1558	0.102
22134	10545450	urn:agi-llid:10618	TGOLN2	-1.15567	0.02013
23993	10552508	urn:agi-llid:5650	KLK7	-1.15567	0.3472
17392	10583071	urn:agi-llid:4314	MMP3	-1.15554	0.07136
18947	10464328	urn:agi-llid:5408	PNLIPRP2	-1.1554	0.29
387349	10548663	urn:agi-llid:50838	TAS2R13	-1.15527	0.005033
20042	10606571	urn:agi-llid:6206	RPS12	-1.15527	0.006801
20042	10606575	urn:agi-llid:6206	RPS12	-1.15527	0.006801
20042	10606565	urn:agi-llid:6206	RPS12	-1.15527	0.006801
93890	10455123	urn:agi-llid:56125	PCDHB11	-1.15527	0.2521
20219	10360328	urn:agi-llid:325	APCS	-1.15527	0.3084
14919	10387274	urn:agi-llid:3000	GUCY2D	-1.15513	0.007346
330723	10577782	urn:agi-llid:203100	HTRA4	-1.15513	0.05014
232970	10550967	urn:agi-llid:653583	PHLDB3	-1.15513	0.2731
63828	10383564	urn:agi-llid:64122	FN3K	-1.155	0.2531
76184	10392601	urn:agi-llid:23460	ABCA6	-1.15487	0.2162
83557	10517159	urn:agi-llid:79727	LIN28	-1.15487	0.2604
54137	10541785	urn:agi-llid:84519	ACRBP	-1.15487	0.3303
13483	10520318	urn:agi-llid:1804	DPP6	-1.15473	0.1511
80796	10403281	urn:agi-llid:51806	CALML5	-1.15473	0.1683
12517	10512470	urn:agi-llid:971	CD72	-1.15473	0.2042
108767	10511935	urn:agi-llid:10957	PNRC1	1.155	0.0306
22183	10374560	urn:agi-llid:22183	Zrsr1	1.155	0.1336
666067	10608603	urn:agi-llid:666067	LOC666067	1.1551	0.028
258831	10450874	urn:agi-llid:26529	OR12D2	1.1551	0.1854
56299	10444436	urn:agi-llid:63943	FKBPL	1.1552	0.08814
18310	10537823	urn:agi-llid:401427	OR2A7	1.1552	0.2576
19414	10577190	urn:agi-llid:22821	RASA3	1.1553	0.0009487
216987	10388971	urn:agi-llid:55813	UTP6	1.1554	0.01789
21969	10478196	urn:agi-llid:7150	TOP1	1.1554	0.02737
74711	10477218	urn:agi-llid:164395	TTLL9	1.1554	0.04681
20296	10379511	urn:agi-llid:6357	CCL13	1.1554	0.1364
66373	10445008	urn:agi-llid:23658	LSM5	1.1555	0.02995
330470	10550155	urn:agi-llid:330470	Gm767	1.1555	0.07029
72084	10439049	urn:agi-llid:54965	PIGX	1.1555	0.1269
93726	10419568	urn:agi-llid:6037	RNASE3	1.1555	0.2942
18354	10375795	urn:agi-llid:18354	Olfr54	1.1556	0.1431
231931	10544583	urn:agi-llid:474344	GIMAP6	1.1556	0.3849
57439	10357917	urn:agi-llid:92703	TMEM183A	1.1557	0.01132
171463	10413416	urn:agi-llid:54756	IL17RD	1.1558	0.06779
665312	10608350	urn:agi-llid:665312	LOC665312	1.1558	0.09122
70974	10555303	urn:agi-llid:283209	PGM2L1	1.1558	0.1294
14048	10353192	urn:agi-llid:2138	EYA1	1.1559	0.1236
67013	10506415	urn:agi-llid:115209	OMA1	1.156	0.03084
74766	10591544	urn:agi-llid:78992	YIPF2	1.1561	0.09632
230316	10513869	urn:agi-llid:1955	MEGF9	1.1561	0.1208
240665	10463112	urn:agi-llid:54619	CCNJ	1.1561	0.1529
319885	10504499	urn:agi-llid:319885	Zcchc7	1.1562	0.08835
380753	10395293	urn:agi-llid:380753	Atxn7l1	1.1562	0.1013
433956	10526882	urn:agi-llid:54919	HEATR2	1.1563	0.05791
545548	10499948	urn:agi-llid:353143	LCE3B	1.1564	0.4035
105349	10407435	urn:agi-llid:8644	AKR1C3	1.1565	0.04546
30877	10418480	urn:agi-llid:26354	GNL3	1.1565	0.06956
18415	10491780	urn:agi-llid:22824	HSPA4L	1.1567	0.01255
67239	10368730	urn:agi-llid:84154	BXDC1	1.1567	0.04543
12364	10583008	urn:agi-llid:12364	Casp12	1.1567	0.08181
77219	10397189	urn:agi-llid:145482	ZADH1	1.1567	0.1876
20306	10379518	urn:agi-llid:6354	CCL7	1.1568	0.08118
68240	10353032	urn:agi-llid:6119	RPA3	1.1569	0.05571
193740	10450369	urn:agi-llid:3303	HSPA1A	1.1569	0.144
74245	10496813	urn:agi-llid:1486	CTBS	1.157	0.172
76263	10537712	urn:agi-llid:373156	GSTK1	1.1571	0.3657
54364	10462670	urn:agi-llid:10556	RPP30	1.1572	0.0727
12452	10523297	urn:agi-llid:901	CCNG2	1.1572	0.1384
64243	10564161	urn:agi-llid:64243	Snord116	1.1572	0.5641
246229	10345967	urn:agi-llid:54841	BIVM	1.1574	0.0169
241226	10480090	urn:agi-llid:8516	ITGA8	1.1574	0.09702
22694	10454306	urn:agi-llid:22694	Zfp35	1.1575	0.2187
240396	10456579	urn:agi-llid:240396	Mex3c	1.1576	0.01026
13860	10548905	urn:agi-llid:2059	EPS8	1.1578	0.0924
50498	10445977	urn:agi-llid:10148	EBI3	1.1579	0.3708
66687	10372457	urn:agi-llid:64786	TBC1D15	1.158	0.01201
382180	10414734	urn:agi-llid:382180	OTTMUSG00000015181	1.158	0.2085
21753	10536483	urn:agi-llid:26136	TES	1.1581	0.003737
71702	10451083	urn:agi-llid:988	CDC5L	1.1581	0.01241
22591	10546349	urn:agi-llid:7508	XPC	1.1582	0.01177
56388	10527494	urn:agi-llid:64816	CYP3A43	1.1582	0.1241
171240	10549984	urn:agi-llid:171240	V1rg5	1.1583	0.001232
209824	10560785	urn:agi-llid:209824	V1rd15	1.1583	0.1087
14723	10377924	urn:agi-llid:2811	GP1BA	1.1585	0.05489
387353	10537789	urn:agi-llid:259287	TAS2R41	1.1586	0.1057
52023	10416753	urn:agi-llid:10464	PIBF1	1.1586	0.1593
258882	10584352	urn:agi-llid:219858	OR8B12	1.1587	0.01614
19692	10539200	urn:agi-llid:5967	REG1A	1.1588	0.1297
320790	10503172	urn:agi-llid:55636	CHD7	1.1588	0.2543
68024	10404053	urn:agi-llid:8343	HIST1H2BF	1.1591	0.2742
171192	10538560	urn:agi-llid:171192	V1rc19	1.1591	0.488
68636	10448743	urn:agi-llid:81889	FAHD1	1.1592	0.04024
77116	10583215	urn:agi-llid:8898	MTMR2	1.1594	0.01013
17936	10354494	urn:agi-llid:4664	NAB1	1.1594	0.02802
75767	10577954	urn:agi-llid:80223	RAB11FIP1	1.1594	0.04239
11835	10600901	urn:agi-llid:367	AR	1.1597	0.3966
17281	10597978	urn:agi-llid:79443	FYCO1	1.1601	0.1042
210719	10457323	urn:agi-llid:283078	MKX	1.1601	0.2555
65956	10512377	urn:agi-llid:6366	CCL21	1.1602	0.2248
20298	10504127	urn:agi-llid:6366	CCL21	1.1602	0.2248
18829	10504183	urn:agi-llid:6366	CCL21	1.1602	0.2248
65956	10504154	urn:agi-llid:6366	CCL21	1.1602	0.2248
71869	10349118	urn:agi-llid:89777	SERPINB12	1.1603	0.01969
238406	10399027	urn:agi-llid:238406	Adam6	1.1603	0.1528
52184	10496638	urn:agi-llid:57489	ODF2L	1.1603	0.1642
73834	10401138	urn:agi-llid:51382	ATP6V1D	1.1604	0.02045
70620	10437942	urn:agi-llid:7336	UBE2V2	1.1605	0.1873
78895	10431792	urn:agi-llid:83448	PUS7L	1.1606	0.05545
57743	10479887	urn:agi-llid:55176	SEC61A2	1.1606	0.1015
320277	10427693	urn:agi-llid:79925	SPEF2	1.1606	0.3501
18631	10564805	urn:agi-llid:8800	PEX11A	1.1607	0.00653
93759	10369738	urn:agi-llid:23411	SIRT1	1.1607	0.0823
258559	10583378	urn:agi-llid:258559	Olfr830	1.1607	0.2464
381644	10522627	urn:agi-llid:9662	CEP135	1.1607	0.2734
72349	10391513	urn:agi-llid:1845	DUSP3	1.1609	0.01325
67019	10371830	urn:agi-llid:64431	ACTR6	1.1609	0.08767
68033	10535080	urn:agi-llid:90639	COX19	1.161	0.03909
243725	10536297	urn:agi-llid:55607	PPP1R9A	1.161	0.1164
108961	10563780	urn:agi-llid:79733	E2F8	1.1611	0.2294
56495	10580300	urn:agi-llid:439	ASNA1	1.1612	0.04246
52076	10505064	urn:agi-llid:55151	TMEM38B	1.1612	0.05119
107569	10544982	urn:agi-llid:51251	NT5C3	1.1612	0.06926
328424	10415787	urn:agi-llid:283518	KCNRG	1.1612	0.1131
100972	10529741	urn:agi-llid:9364	RAB28	1.1613	0.04303
66724	10600688	urn:agi-llid:257397	MAP3K7IP3	1.1613	0.07131
116914	10351259	urn:agi-llid:10560	SLC19A2	1.1614	0.005091
404289	10550826	urn:agi-llid:404289	V1rd20	1.1615	0.03902
116940	10503085	urn:agi-llid:116940	Tgs1	1.1617	0.1286
382571	10399555	urn:agi-llid:3754	KCNF1	1.1619	0.03387
75712	10345058	urn:agi-llid:28978	TMEM14A	1.162	0.1139
12716	10475324	urn:agi-llid:1159	CKMT1B	1.1621	0.05088
100561	10533993	urn:agi-llid:121260	SLC15A4	1.1621	0.05349
113851	10539981	urn:agi-llid:113851	V1ra9	1.1621	0.05505
433031	10440164	urn:agi-llid:433031	Olfr194	1.1621	0.08257
381531	10513538	urn:agi-llid:381531	OTTMUSG00000000231	1.1621	0.1911
257933	10484628	urn:agi-llid:257933	Olfr1089	1.1621	0.2519
171227	10448178	urn:agi-llid:171227	V1re4	1.1622	0.01945
258317	10473566	urn:agi-llid:258317	Olfr1145	1.1622	0.0248
18373	10367471	urn:agi-llid:18373	Olfr9	1.1622	0.0754
233271	10553537	urn:agi-llid:338645	LUZP2	1.1622	0.2439
258584	10484644	urn:agi-llid:258584	Olfr1101	1.1622	0.5099
237422	10365408	urn:agi-llid:55188	RIC8B	1.1623	0.09078
24064	10422227	urn:agi-llid:10253	SPRY2	1.1624	0.004532
76763	10607774	urn:agi-llid:158747	MOSPD2	1.1624	0.09588
545055	10415425	urn:agi-llid:545055	Cma2	1.1624	0.4358
218699	10412624	urn:agi-llid:54899	PXK	1.1625	0.02385
66578	10440794	urn:agi-llid:54069	C21orf45	1.1625	0.1107
66616	10441436	urn:agi-llid:51429	SNX9	1.1627	0.009852
272396	10553935	urn:agi-llid:123283	TARSL2	1.1627	0.05495
67981	10494281	urn:agi-llid:84072	HORMAD1	1.1627	0.2669
192656	10511703	urn:agi-llid:8767	RIPK2	1.1628	0.01571
72519	10503401	urn:agi-llid:55529	TMEM55A	1.1629	0.01183
18861	10527268	urn:agi-llid:5395	PMS2	1.163	0.1129
258147	10566417	urn:agi-llid:390079	OR52E8	1.163	0.2807
66541	10474335	urn:agi-llid:66541	Immp1l	1.1631	0.04973
73112	10368045	urn:agi-llid:58527	C6orf115	1.1631	0.06646
12537	10511113	urn:agi-llid:12537	Cdc2l1	1.1632	0.08167
53978	10572235	urn:agi-llid:9170	LPAR2	1.1632	0.2124
192157	10380761	urn:agi-llid:30837	SOCS7	1.1635	0.07515
50929	10366572	urn:agi-llid:50616	IL22	1.1635	0.1438
668178	10426894	urn:agi-llid:668178	ENSMUSG00000058057	1.1636	0.06898
546383	10607204	urn:agi-llid:546383	LOC546383	1.1636	0.3534
106504	10449527	urn:agi-llid:11329	STK38	1.1637	0.04494
237886	10389134	urn:agi-llid:146857	SLFN13	1.1637	0.159
17844	10513514	urn:agi-llid:17844	Mup5	1.1637	0.5656
20445	10393373	urn:agi-llid:55808	ST6GALNAC1	1.1638	0.1013
103466	10365518	urn:agi-llid:103466	Nt5dc3	1.1638	0.1037
214048	10491848	urn:agi-llid:214048	Larp2	1.1638	0.114
19057	10421293	urn:agi-llid:5533	PPP3CC	1.1639	0.01914
258294	10473519	urn:agi-llid:258294	Olfr1115	1.1639	0.08592
258575	10484571	urn:agi-llid:390157	OR8K1	1.1639	0.09236
14531	10587293	urn:agi-llid:8521	GCM1	1.1639	0.2323
246179	10505044	urn:agi-llid:2218	FKTN	1.164	0.009184
74718	10497309	urn:agi-llid:64089	SNX16	1.164	0.1308
213053	10421309	urn:agi-llid:23516	SLC39A14	1.1641	0.009674
320713	10514441	urn:agi-llid:114803	MYSM1	1.1641	0.1441
171267	10560021	urn:agi-llid:171267	V1rg11	1.1643	0.02305
22381	10601854	urn:agi-llid:51186	WBP5	1.1644	0.04767
171253	10404012	urn:agi-llid:171253	V1ri2	1.1645	0.01168
15951	10360382	urn:agi-llid:3428	IFI16	1.1646	0.06119
67608	10383532	urn:agi-llid:26502	NARF	1.1648	0.08942
69038	10461454	urn:agi-llid:746	C11orf10	1.1648	0.09846
107686	10550601	urn:agi-llid:6633	SNRPD2	1.1648	0.101
17210	10494306	urn:agi-llid:4170	MCL1	1.1649	0.04606
18359	10378436	urn:agi-llid:18359	Olfr59	1.165	0.5196
108105	10434291	urn:agi-llid:84002	B3GNT5	1.1651	0.2071
66244	10400668	urn:agi-llid:9147	SDCCAG1	1.1652	0.02225
22021	10526120	urn:agi-llid:8460	TPST1	1.1653	0.0457
67993	10452404	urn:agi-llid:83594	NUDT12	1.1653	0.1181
258780	10592374	urn:agi-llid:258780	Olfr916	1.1654	0.4379
208898	10594948	urn:agi-llid:440279	UNC13C	1.1655	0.1713
113856	10539963	urn:agi-llid:113856	V1rb8	1.1655	0.2289
20348	10519886	urn:agi-llid:10512	SEMA3C	1.1656	0.04652
207214	10426827	urn:agi-llid:113251	LARP4	1.1656	0.159
330192	10533729	urn:agi-llid:79720	VPS37B	1.1657	0.01241
258615	10482131	urn:agi-llid:258615	Olfr360	1.1657	0.2435
223753	10431266	urn:agi-llid:64781	CERK	1.1658	0.01198
258744	10584354	urn:agi-llid:258744	Olfr875	1.1658	0.3451
83996	10590781	urn:agi-llid:83996	Mmp1b	1.1659	0.1831
67505	10408444	urn:agi-llid:67505	Prl7c1	1.1659	0.3092
101401	10546432	urn:agi-llid:101401	Adamts9	1.166	0.1673
230597	10515028	urn:agi-llid:9372	ZFYVE9	1.1663	0.004371
211660	10344799	urn:agi-llid:79848	CSPP1	1.1663	0.1108
258804	10484822	urn:agi-llid:81327	OR4A16	1.1665	0.1452
16891	10459772	urn:agi-llid:9388	LIPG	1.1665	0.211
20892	10393917	urn:agi-llid:201254	STRA13	1.1666	0.003202
230654	10604036	urn:agi-llid:10489	LRRC41	1.1666	0.2004
258640	10473562	urn:agi-llid:10798	OR5I1	1.1666	0.3131
75465	10575725	urn:agi-llid:83657	DYNLRB2	1.1667	0.3399
68565	10445434	urn:agi-llid:55168	MRPS18A	1.1668	0.001726
171230	10448174	urn:agi-llid:171230	V1re7	1.1668	0.1583
227099	10354542	urn:agi-llid:5378	PMS1	1.1668	0.1688
258741	10592384	urn:agi-llid:258741	Olfr935	1.1668	0.2216
242585	10514732	urn:agi-llid:23169	SLC35D1	1.167	0.05265
258315	10373610	urn:agi-llid:341418	OR6C4	1.167	0.4007
18986	10359770	urn:agi-llid:5451	POU2F1	1.1671	0.08184
12748	10493394	urn:agi-llid:1196	CLK2	1.1673	0.06923
71538	10595126	urn:agi-llid:26268	FBXO9	1.1674	0.01907
170813	10466224	urn:agi-llid:932	MS4A3	1.1675	0.03696
56809	10516867	urn:agi-llid:10691	GMEB1	1.1675	0.1123
94185	10445241	urn:agi-llid:27242	TNFRSF21	1.1678	0.09754
12764	10542665	urn:agi-llid:55907	CMAS	1.1679	0.05533
20770	10433185	urn:agi-llid:20770	Spt1	1.168	0.1297
65961	10522973	urn:agi-llid:57050	UTP3	1.168	0.2158
71982	10538290	urn:agi-llid:29887	SNX10	1.1681	0.0127
258811	10584472	urn:agi-llid:258811	Olfr926	1.1682	0.248
17261	10493177	urn:agi-llid:4209	MEF2D	1.1684	0.04949
72486	10422185	urn:agi-llid:79596	RNF219	1.1685	0.149
13112	10535704	urn:agi-llid:13112	Cyp3a11	1.1685	0.179
625068	10373684	urn:agi-llid:625068	Vmn2r84	1.1688	0.04573
208898	10594969	urn:agi-llid:440279	UNC13C	1.1689	0.04594
235534	10595840	urn:agi-llid:92370	ACPL2	1.1689	0.1257
70806	10468413	urn:agi-llid:80217	C10orf79	1.169	0.02832
320790	10503196	urn:agi-llid:55636	CHD7	1.169	0.06017
14265	10599893	urn:agi-llid:2332	FMR1	1.1691	0.02087
14766	10574259	urn:agi-llid:9289	GPR56	1.1691	0.02931
240614	10466972	urn:agi-llid:26953	RANBP6	1.1691	0.02936
72479	10505200	urn:agi-llid:84263	HSDL2	1.1692	0.01087
83797	10426798	urn:agi-llid:6602	SMARCD1	1.1692	0.1046
71041	10468275	urn:agi-llid:84108	PCGF6	1.1693	0.005947
623474	10503315	urn:agi-llid:25788	RAD54B	1.1693	0.1077
56207	10350489	urn:agi-llid:51377	UCHL5	1.1696	0.05284
171184	10545121	urn:agi-llid:171184	V1rc11	1.1696	0.4586
503610	10517070	urn:agi-llid:503610	Zdhhc18	1.1697	0.02279
99480	10495773	urn:agi-llid:30836	DNTTIP2	1.1697	0.02459
18370	10566245	urn:agi-llid:23538	OR52A1	1.1697	0.04116
73919	10556812	urn:agi-llid:57149	LYRM1	1.1697	0.0576
105827	10431935	urn:agi-llid:347902	AMIGO2	1.1698	0.01619
258909	10485769	urn:agi-llid:258909	Olfr1282	1.1698	0.06648
258227	10466268	urn:agi-llid:258227	Olfr1418	1.1699	0.4785
114874	10419240	urn:agi-llid:80821	DDHD1	1.1701	0.1317
18351	10375793	urn:agi-llid:18351	Olfr51	1.1702	0.05876
258500	10584488	urn:agi-llid:258500	Olfr944	1.1703	0.1385
67242	10447097	urn:agi-llid:79833	GEMIN6	1.1704	0.02096
56349	10407420	urn:agi-llid:10276	NET1	1.1704	0.03444
51813	10503534	urn:agi-llid:892	CCNC	1.1704	0.09637
17691	10449741	urn:agi-llid:150094	SNF1LK	1.1705	0.02925
245368	10603887	urn:agi-llid:245368	Zfp300	1.1707	0.1067
66725	10426368	urn:agi-llid:120892	LRRK2	1.1707	0.2741
228026	10472846	urn:agi-llid:5163	PDK1	1.1708	0.08486
74185	10436500	urn:agi-llid:2632	GBE1	1.171	0.06258
52679	10366277	urn:agi-llid:144455	E2F7	1.1711	0.1116
22775	10559964	urn:agi-llid:284307	ZIK1	1.1712	0.03055
353170	10607679	urn:agi-llid:55787	CXorf15	1.1712	0.06112
54366	10513061	urn:agi-llid:8727	CTNNAL1	1.1713	0.01171
74127	10432682	urn:agi-llid:74127	Krt80	1.1713	0.2553
29819	10353272	urn:agi-llid:27067	STAU2	1.1714	0.03313
66897	10421817	urn:agi-llid:79612	NARG1L	1.1717	0.02441
227394	10356886	urn:agi-llid:353189	SLCO4C1	1.1718	0.04302
105445	10422436	urn:agi-llid:23348	DOCK9	1.1718	0.09785
258135	10555783	urn:agi-llid:258135	Olfr597	1.1718	0.335
69821	10356771	urn:agi-llid:130916	MTERFD2	1.1721	0.03996
93692	10406270	urn:agi-llid:2745	GLRX	1.1722	0.02162
258834	10473553	urn:agi-llid:258834	Olfr1126	1.1723	0.2138
69902	10399636	urn:agi-llid:51154	MRTO4	1.1724	0.06218
621628	10441392	urn:agi-llid:49861	CLDN20	1.1724	0.1586
102614	10585703	urn:agi-llid:54913	RPP25	1.1725	0.05663
22287	10465840	urn:agi-llid:7356	SCGB1A1	1.1725	0.21
70120	10433904	urn:agi-llid:51067	YARS2	1.1726	0.05872
258178	10440145	urn:agi-llid:403278	OR5K4	1.1728	0.1601
210582	10373367	urn:agi-llid:210582	gm1	1.1729	0.09153
110511	10473551	urn:agi-llid:110511	Olfr153	1.1729	0.3023
56858	10419458	urn:agi-llid:390442	OR11H4	1.1733	0.3839
77045	10525542	urn:agi-llid:605	BCL7A	1.1734	0.05739
68842	10441497	urn:agi-llid:56995	TULP4	1.1735	0.003447
448986	10454828	urn:agi-llid:448986	AY223547	1.1735	0.2972
11658	10439895	urn:agi-llid:214	ALCAM	1.1736	0.04542
67997	10350286	urn:agi-llid:83479	DDX59	1.1736	0.0776
68465	10547386	urn:agi-llid:79602	ADIPOR2	1.1737	0.09054
74194	10482500	urn:agi-llid:390	RND3	1.1738	0.005832
65019	10390505	urn:agi-llid:9349	RPL23	1.1738	0.2476
55943	10377255	urn:agi-llid:9482	STX8	1.1739	0.05142
320790	10503176	urn:agi-llid:55636	CHD7	1.174	0.06038
68226	10352133	urn:agi-llid:84288	EFCAB2	1.174	0.0618
258815	10484781	urn:agi-llid:258815	Olfr1218	1.1744	0.05783
257941	10484561	urn:agi-llid:257941	Olfr1042	1.1744	0.3865
258652	10473557	urn:agi-llid:390148	OR5W2	1.1746	0.2319
74112	10436708	urn:agi-llid:10600	USP16	1.1747	0.1098
77595	10493660	urn:agi-llid:91181	NUP210L	1.1747	0.1366
102462	10585599	urn:agi-llid:55272	IMP3	1.1749	0.04582
227154	10346576	urn:agi-llid:644462	LOC644462	1.175	0.01724
68058	10500445	urn:agi-llid:9557	CHD1L	1.1752	0.09895
228432	10485718	urn:agi-llid:228432	Tmem16c	1.1752	0.118
78802	10483824	urn:agi-llid:92104	TTC30A	1.1753	0.22
21682	10530536	urn:agi-llid:7006	TEC	1.1754	0.07404
15247	10501676	urn:agi-llid:64645	HIAT1	1.1755	0.001952
58239	10437664	urn:agi-llid:28955	DEXI	1.1756	0.01572
18104	10581538	urn:agi-llid:1728	NQO1	1.1756	0.05589
269582	10508151	urn:agi-llid:63967	CLSPN	1.1756	0.09771
245684	10607562	urn:agi-llid:22866	CNKSR2	1.1756	0.1809
258828	10445174	urn:agi-llid:258828	Olfr133	1.1757	0.164
16181	10469816	urn:agi-llid:3557	IL1RN	1.1758	0.1526
258774	10484764	urn:agi-llid:258774	Olfr1208	1.1758	0.1773
83965	10445338	urn:agi-llid:59084	ENPP5	1.1759	0.01134
258529	10376414	urn:agi-llid:258529	Olfr313	1.1759	0.04296
67179	10416044	urn:agi-llid:55246	CCDC25	1.1759	0.04438
67899	10597564	urn:agi-llid:152100	C3orf68	1.1759	0.06291
67207	10571048	urn:agi-llid:27257	LSM1	1.176	0.09024
227731	10481634	urn:agi-llid:114789	SLC25A25	1.1761	0.01733
71617	10468131	urn:agi-llid:79591	C10orf76	1.1762	0.03085
58198	10580510	urn:agi-llid:6299	SALL1	1.1763	0.008089
243813	10559504	urn:agi-llid:94059	LENG9	1.1763	0.01477
360211	10570587	urn:agi-llid:360211	Defb34	1.1763	0.2143
239122	10420503	urn:agi-llid:83852	SETDB2	1.1763	0.2763
232286	10546586	urn:agi-llid:7110	TMF1	1.1765	0.07203
22035	10491091	urn:agi-llid:8743	TNFSF10	1.1765	0.07919
217951	10399208	urn:agi-llid:256130	TMEM196	1.1766	0.2341
230500	10506170	urn:agi-llid:84455	EFCAB7	1.1768	0.05366
26451	10556206	urn:agi-llid:6157	RPL27A	1.177	0.162
29871	10507699	urn:agi-llid:22955	SCMH1	1.1772	0.03985
20688	10403193	urn:agi-llid:6671	SP4	1.1772	0.2015
94063	10461663	urn:agi-llid:54948	MRPL16	1.1774	0.006593
171209	10520173	urn:agi-llid:171209	Accn3	1.1774	0.07677
19092	10531588	urn:agi-llid:5593	PRKG2	1.1775	0.0838
233887	10557585	urn:agi-llid:197407	ZNF553	1.1776	0.1267
72114	10406733	urn:agi-llid:84327	ZBED3	1.1776	0.1292
18024	10483809	urn:agi-llid:4780	NFE2L2	1.1778	0.03993
622719	10522558	urn:agi-llid:622719	EG622719	1.1779	0.342
18346	10537831	urn:agi-llid:18346	Olfr47	1.178	0.06752
258734	10566692	urn:agi-llid:120065	OR5P2	1.178	0.1165
667441	10414706	urn:agi-llid:667441	EG667441	1.178	0.3241
20756	10493860	urn:agi-llid:20756	Sprr2b	1.1781	0.1305
258399	10474504	urn:agi-llid:258399	Olfr1289	1.1782	0.07474
70456	10351304	urn:agi-llid:25874	BRP44	1.1784	0.02952
12212	10601303	urn:agi-llid:53344	CHIC1	1.1785	0.1666
320790	10503202	urn:agi-llid:55636	CHD7	1.1787	0.0868
22337	10432032	urn:agi-llid:7421	VDR	1.1788	0.05914
22697	10526735	urn:agi-llid:7589	ZSCAN21	1.179	0.09883
13013	10476924	urn:agi-llid:13013	cresp	1.179	0.1122
15485	10381218	urn:agi-llid:3292	HSD17B1	1.1791	0.1176
216618	10384811	urn:agi-llid:112942	CCDC104	1.1792	0.02949
77035	10557317	urn:agi-llid:79831	JMJD5	1.1792	0.07032
216082	10363901	urn:agi-llid:216082	EG216082	1.1792	0.149
12549	10439483	urn:agi-llid:57514	CDGAP	1.1793	0.1408
170791	10477813	urn:agi-llid:9584	RBM39	1.1794	0.3703
223773	10400141	urn:agi-llid:9889	ZBED4	1.1796	0.02424
81011	10560752	urn:agi-llid:81011	V1rd14	1.1796	0.2968
53627	10603492	urn:agi-llid:64840	PORCN	1.1797	0.01763
11529	10496425	urn:agi-llid:131	ADH7	1.1798	0.04575
66926	10487969	urn:agi-llid:51605	TRMT6	1.1798	0.1223
21899	10530151	urn:agi-llid:10333	TLR6	1.1799	0.08903
258525	10484726	urn:agi-llid:258525	Olfr1170	1.1799	0.132
258086	10584506	urn:agi-llid:26494	OR8G1	1.18	0.3811
98985	10484457	urn:agi-llid:10978	CLP1	1.1802	0.0845
259081	10566298	urn:agi-llid:259081	Olfr643	1.1804	0.3047
11480	10471953	urn:agi-llid:92	ACVR2A	1.1805	0.08769
320790	10503168	urn:agi-llid:55636	CHD7	1.1806	0.04052
54610	10354168	urn:agi-llid:11138	TBC1D8	1.1806	0.09816
16145	10376326	urn:agi-llid:16145	Igtp	1.1807	0.05529
217864	10398601	urn:agi-llid:23186	RCOR1	1.1808	0.0284
14628	10362829	urn:agi-llid:28962	OSTM1	1.1809	0.004062
230073	10512067	urn:agi-llid:23586	DDX58	1.1809	0.008039
18778	10524698	urn:agi-llid:5319	PLA2G1B	1.1811	0.1893
258309	10555881	urn:agi-llid:387748	OR56B1	1.1812	0.03413
381375	10473089	urn:agi-llid:381375	Dfnb59	1.1812	0.2465
320790	10503161	urn:agi-llid:55636	CHD7	1.1814	0.02918
17112	10498273	urn:agi-llid:4071	TM4SF1	1.1815	0.05186
19339	10572485	urn:agi-llid:5864	RAB3A	1.1816	0.01933
68173	10418167	urn:agi-llid:68173	Ppifos	1.1816	0.02397
76088	10462140	urn:agi-llid:81704	DOCK8	1.1816	0.03289
380614	10491753	urn:agi-llid:27152	INTU	1.1816	0.04339
27015	10411306	urn:agi-llid:51426	POLK	1.1816	0.06517
258803	10445183	urn:agi-llid:258803	Olfr136	1.182	0.06615
406186	10484880	urn:agi-llid:406186	Olfr142	1.1821	0.01365
258023	10485796	urn:agi-llid:258023	Olfr1306	1.1821	0.127
17841	10513455	urn:agi-llid:17841	Mup2	1.1821	0.3241
258776	10566626	urn:agi-llid:120776	OR2D2	1.1826	0.124
320560	10549504	urn:agi-llid:320560	D030011O10Rik	1.1829	0.06919
545471	10488449	urn:agi-llid:545471	Zfp345	1.1829	0.3179
258180	10566599	urn:agi-llid:258180	Olfr699	1.1829	0.4327
75646	10427744	urn:agi-llid:26064	RAI14	1.183	0.1007
217109	10389842	urn:agi-llid:51096	UTP18	1.1832	0.144
12607	10453006	urn:agi-llid:10153	CEBPZ	1.1834	0.0878
76421	10523865	urn:agi-llid:388649	C1orf146	1.1836	0.02042
14823	10543494	urn:agi-llid:2918	GRM8	1.1836	0.1183
75530	10385932	urn:agi-llid:90624	LYRM7	1.1837	0.08424
320924	10459496	urn:agi-llid:147372	CCBE1	1.1838	0.01981
227522	10479749	urn:agi-llid:10557	RPP38	1.184	0.1128
258346	10484675	urn:agi-llid:258346	Olfr1128	1.184	0.1413
63955	10453887	urn:agi-llid:91768	CABLES1	1.1841	0.008569
668914	10476617	urn:agi-llid:668914	LOC668914	1.1842	0.01883
68792	10601659	urn:agi-llid:27286	SRPX2	1.1842	0.03076
60364	10440953	urn:agi-llid:29980	DONSON	1.1842	0.1362
22038	10356082	urn:agi-llid:5359	PLSCR1	1.1844	0.009304
12445	10445688	urn:agi-llid:896	CCND3	1.1846	0.00164
67980	10530380	urn:agi-llid:132789	GNPDA2	1.1847	0.01465
258960	10438433	urn:agi-llid:81392	OR2AE1	1.1847	0.5285
449000	10442052	urn:agi-llid:449000	BC018101	1.1849	0.1674
232339	10547288	urn:agi-llid:22852	ANKRD26	1.185	0.05662
76132	10503593	urn:agi-llid:84553	C6orf168	1.1853	0.04658
67011	10418720	urn:agi-llid:131965	METTL6	1.1854	0.02914
259088	10566292	urn:agi-llid:259088	Olfr639	1.1855	0.01236
22063	10595753	urn:agi-llid:7220	TRPC1	1.1856	0.1258
22213	10364293	urn:agi-llid:7327	UBE2G2	1.1857	0.01312
16832	10549097	urn:agi-llid:3945	LDHB	1.1857	0.1078
258757	10473460	urn:agi-llid:258757	Olfr1013	1.1857	0.3227
110606	10396699	urn:agi-llid:2342	FNTB	1.1858	0.01471
18619	10511363	urn:agi-llid:5179	PENK	1.186	0.08566
67141	10361375	urn:agi-llid:26271	FBXO5	1.186	0.08982
16185	10430344	urn:agi-llid:3560	IL2RB	1.1861	0.04456
140780	10523468	urn:agi-llid:55589	BMP2K	1.1862	0.08269
109135	10542522	urn:agi-llid:54477	PLEKHA5	1.1865	0.1322
74513	10580382	urn:agi-llid:81831	NETO2	1.1866	0.1565
18227	10482772	urn:agi-llid:4929	NR4A2	1.1871	0.03737
71702	10372743	urn:agi-llid:988	CDC5L	1.1871	0.05363
71702	10372733	urn:agi-llid:988	CDC5L	1.1871	0.05363
243574	10540227	urn:agi-llid:84541	KBTBD8	1.1873	0.06541
19734	10350733	urn:agi-llid:6004	RGS16	1.1873	0.1654
17749	10423742	urn:agi-llid:5440	POLR2K	1.1876	0.3481
71764	10592802	urn:agi-llid:9854	C2CD2L	1.1878	0.1398
26388	10360398	urn:agi-llid:26388	Ifi202b	1.1879	0.03981
57256	10442363	urn:agi-llid:10942	PRSS21	1.1879	0.2971
19087	10589087	urn:agi-llid:5576	PRKAR2A	1.188	0.006642
68833	10345666	urn:agi-llid:79031	PDCL3	1.188	0.00852
24056	10418702	urn:agi-llid:9467	SH3BP5	1.188	0.01205
50887	10606436	urn:agi-llid:79366	NSBP1	1.188	0.1805
14281	10397346	urn:agi-llid:2353	FOS	1.1881	0.1409
230661	10507347	urn:agi-llid:10420	TESK2	1.1883	0.03405
14772	10521243	urn:agi-llid:2868	GRK4	1.1884	0.327
67602	10541545	urn:agi-llid:25977	NECAP1	1.1885	0.04492
208898	10594971	urn:agi-llid:440279	UNC13C	1.1887	0.007142
20706	10404439	urn:agi-llid:20706	Serpinb9b	1.1888	0.002963
67475	10403558	urn:agi-llid:56605	ERO1LB	1.1888	0.003153
83814	10456254	urn:agi-llid:23327	NEDD4L	1.1889	0.01406
215814	10368083	urn:agi-llid:25901	CCDC28A	1.189	0.07094
17841	10513504	urn:agi-llid:17841	Mup2	1.189	0.3544
547160	10598596	urn:agi-llid:547160	OTTMUSG00000016790	1.189	0.4073
26560	10436752	urn:agi-llid:254950	KRTAP15-1	1.1892	0.002808
13712	10603870	urn:agi-llid:2002	ELK1	1.1893	0.04519
233865	10557357	urn:agi-llid:23247	KIAA0556	1.1893	0.09361
16174	10345824	urn:agi-llid:8807	IL18RAP	1.1894	0.06178
66521	10368630	urn:agi-llid:51389	RWDD1	1.1894	0.08472
232431	10542335	urn:agi-llid:9052	GPRC5A	1.1895	0.001954
72026	10426030	urn:agi-llid:55687	TRMU	1.1895	0.01209
12454	10398195	urn:agi-llid:12454	Ccnk	1.1895	0.03635
319583	10576946	urn:agi-llid:3981	LIG4	1.1896	0.0675
12367	10571696	urn:agi-llid:836	CASP3	1.1898	0.01668
77286	10604053	urn:agi-llid:55922	NKRF	1.1898	0.07824
320398	10366746	urn:agi-llid:121227	LRIG3	1.1899	0.04536
211660	10344817	urn:agi-llid:79848	CSPP1	1.1899	0.2161
67771	10350684	urn:agi-llid:10092	ARPC5	1.1901	0.002771
54353	10544732	urn:agi-llid:8935	SKAP2	1.1901	0.003978
80290	10526943	urn:agi-llid:115330	GPR146	1.1902	0.005482
258462	10375545	urn:agi-llid:258462	Olfr1392	1.1902	0.4174
83435	10473097	urn:agi-llid:65977	PLEKHA3	1.1903	0.01092
212712	10354777	urn:agi-llid:23314	SATB2	1.1903	0.2189
102920	10601705	urn:agi-llid:2491	CENPI	1.1904	0.04351
70951	10502696	urn:agi-llid:64173	SPATA1	1.1904	0.08627
381085	10443535	urn:agi-llid:55633	TBC1D22B	1.1905	0.02112
12121	10542896	urn:agi-llid:636	BICD1	1.1907	0.05231
20846	10346191	urn:agi-llid:6772	STAT1	1.1909	0.01337
109857	10436978	urn:agi-llid:874	CBR3	1.1909	0.07499
258937	10438425	urn:agi-llid:391192	OR2L3	1.1909	0.1677
12623	10580678	urn:agi-llid:12623	Ces1	1.191	0.04842
74281	10424789	urn:agi-llid:74281	Spatc1	1.1913	0.2428
381650	10523195	urn:agi-llid:381650	Thap6	1.1914	0.1762
22685	10541098	urn:agi-llid:8187	ZNF239	1.1915	0.03524
320790	10503214	urn:agi-llid:55636	CHD7	1.1915	0.1523
26877	10472436	urn:agi-llid:8708	B3GALT1	1.1917	0.07334
209212	10511694	urn:agi-llid:734	OSGIN2	1.1918	0.02639
320727	10549447	urn:agi-llid:10526	IPO8	1.1918	0.06485
114716	10374455	urn:agi-llid:200734	SPRED2	1.1919	0.05545
102774	10594144	urn:agi-llid:585	BBS4	1.1919	0.07549
20600	10522919	urn:agi-llid:20600	Smr2	1.192	0.1792
544963	10411235	urn:agi-llid:544963	Iqgap2	1.1921	0.004415
71313	10486081	urn:agi-llid:161835	FSIP1	1.1925	0.04154
258547	10373634	urn:agi-llid:258547	Olfr803	1.1926	0.168
14102	10462603	urn:agi-llid:355	FAS	1.1927	0.06763
19362	10548086	urn:agi-llid:10635	RAD51AP1	1.1927	0.0736
30057	10585201	urn:agi-llid:26521	TIMM8B	1.1929	0.01775
54711	10488697	urn:agi-llid:5326	PLAGL2	1.193	0.04476
13830	10482030	urn:agi-llid:2040	STOM	1.1932	0.007673
64291	10457546	urn:agi-llid:114876	OSBPL1A	1.1932	0.07475
107371	10462822	urn:agi-llid:54536	EXOC6	1.1933	0.01077
234779	10575799	urn:agi-llid:5336	PLCG2	1.1933	0.01898
258300	10461784	urn:agi-llid:258300	Olfr1449	1.1933	0.1058
320351	10397891	urn:agi-llid:320351	D230037D09Rik	1.1936	0.08638
21956	10350173	urn:agi-llid:7139	TNNT2	1.1938	0.006032
20324	10346164	urn:agi-llid:8436	SDPR	1.1939	0.09646
51796	10517345	urn:agi-llid:10250	SRRM1	1.1944	0.03169
328401	10419553	urn:agi-llid:390443	RNASE9	1.1944	0.2085
238673	10410092	urn:agi-llid:195828	ZNF367	1.1948	0.005174
71986	10581450	urn:agi-llid:55794	DDX28	1.1948	0.08875
17840	10513472	urn:agi-llid:17840	Mup1	1.1948	0.2625
108811	10416533	urn:agi-llid:160857	CCDC122	1.1948	0.2972
258641	10484697	urn:agi-llid:258641	Olfr1154	1.1948	0.443
211660	10344807	urn:agi-llid:79848	CSPP1	1.1949	0.1574
21778	10594911	urn:agi-llid:374618	TEX9	1.195	0.07702
26887	10581650	urn:agi-llid:10164	CHST4	1.195	0.3108
237211	10603135	urn:agi-llid:2187	FANCB	1.1951	0.1278
26384	10535898	urn:agi-llid:10007	GNPDA1	1.1957	0.05366
12500	10584821	urn:agi-llid:915	CD3D	1.1959	0.284
100732	10520544	urn:agi-llid:22924	MAPRE3	1.1964	0.0514
226043	10466818	urn:agi-llid:150472	CBWD2	1.1965	0.04262
78248	10601771	urn:agi-llid:51309	ARMCX1	1.1965	0.06187
259165	10373649	urn:agi-llid:390327	OR6C70	1.1966	0.008408
236573	10531980	urn:agi-llid:236573	BC057170	1.1966	0.1102
70454	10351047	urn:agi-llid:91687	CENPL	1.1967	0.08586
259107	10555729	urn:agi-llid:259107	Olfr555	1.1967	0.08689
258984	10473624	urn:agi-llid:283092	OR4C13	1.1968	0.1614
208449	10467068	urn:agi-llid:259230	SGMS1	1.1969	0.03275
16324	10357155	urn:agi-llid:3625	INHBB	1.197	0.01117
381045	10435489	urn:agi-llid:131076	CCDC58	1.1971	0.0001586
71147	10417708	urn:agi-llid:54995	OXSM	1.1974	0.006311
106585	10452516	urn:agi-llid:23253	ANKRD12	1.1975	0.0634
110323	10562059	urn:agi-llid:1340	COX6B1	1.1975	0.08781
54150	10373330	urn:agi-llid:54150	Rdh7	1.1977	0.2197
16594	10464932	urn:agi-llid:64837	KLC2	1.1979	0.004535
70757	10435383	urn:agi-llid:201562	PTPLB	1.1979	0.05416
100012	10518182	urn:agi-llid:100012	Oog3	1.1979	0.1934
107753	10430425	urn:agi-llid:3957	LGALS2	1.198	0.004347
17713	10521461	urn:agi-llid:80273	GRPEL1	1.198	0.00781
258167	10484747	urn:agi-llid:258167	Olfr1182	1.1981	0.05922
12771	10590628	urn:agi-llid:1232	CCR3	1.1982	0.1517
69656	10603087	urn:agi-llid:8544	PIR	1.1983	0.00686
17232	10420241	urn:agi-llid:17232	Mcpt9	1.1983	0.2622
75002	10426880	urn:agi-llid:75002	Tmprss12	1.1986	0.05194
230101	10512574	urn:agi-llid:57704	GBA2	1.1987	0.06883
12916	10457205	urn:agi-llid:12916	Crem	1.1987	0.1854
19157	10393544	urn:agi-llid:9267	PSCD1	1.1988	0.02447
16362	10376060	urn:agi-llid:3659	IRF1	1.1989	0.004946
66183	10498653	urn:agi-llid:165679	C3orf57	1.1989	0.07938
63953	10352448	urn:agi-llid:11221	DUSP10	1.1989	0.1133
319448	10421488	urn:agi-llid:22862	FNDC3A	1.199	0.01436
66935	10483667	urn:agi-llid:9541	CIR	1.199	0.1219
209239	10575763	urn:agi-llid:8139	GAN	1.1992	0.008517
28078	10404347	urn:agi-llid:28078	Prl5a1	1.1994	0.2188
258333	10584382	urn:agi-llid:258333	Olfr893	1.1998	0.003008
71684	10482509	urn:agi-llid:375287	RBM43	1.1998	0.06561
16499	10377516	urn:agi-llid:9196	KCNAB3	1.2001	0.007959
16880	10422822	urn:agi-llid:3977	LIFR	1.2001	0.1418
102626	10596637	urn:agi-llid:7867	MAPKAPK3	1.2002	0.01385
258873	10584424	urn:agi-llid:258873	Olfr909	1.2003	0.1451
56249	10413502	urn:agi-llid:93973	ACTR8	1.2006	0.006463
239839	10435329	urn:agi-llid:64770	CCDC14	1.2006	0.06458
75296	10441620	urn:agi-llid:11116	FGFR1OP	1.2007	0.006613
11871	10565990	urn:agi-llid:11871	Art2a	1.2007	0.09269
64453	10364130	urn:agi-llid:140883	ZNF280B	1.2012	0.02421
93696	10424577	urn:agi-llid:54108	CHRAC1	1.2017	0.04558
259064	10445158	urn:agi-llid:259064	Olfr124	1.2017	0.1329
13098	10463037	urn:agi-llid:1557	CYP2C19	1.2017	0.1587
665378	10347925	urn:agi-llid:665378	EG665378	1.2018	0.4313
73341	10604713	urn:agi-llid:9459	ARHGEF6	1.2023	0.1505
320549	10523341	urn:agi-llid:320549	D5Ertd577e	1.2025	0.1292
71702	10366579	urn:agi-llid:988	CDC5L	1.2026	0.05845
225998	10466587	urn:agi-llid:6096	RORB	1.2029	0.008561
258787	10484837	urn:agi-llid:258787	Olfr1248	1.2029	0.2967
231506	10531707	urn:agi-llid:132660	LIN54	1.2031	0.06711
270163	10585976	urn:agi-llid:4649	MYO9A	1.2031	0.1314
17311	10366052	urn:agi-llid:4254	KITLG	1.2032	0.093
385674	10433214	urn:agi-llid:7727	ZNF174	1.2033	0.1273
207615	10407513	urn:agi-llid:22884	WDR37	1.2035	0.009117
20768	10568221	urn:agi-llid:22928	SEPHS2	1.2036	0.03128
328320	10406856	urn:agi-llid:328320	Gm807	1.2036	0.1244
14165	10407350	urn:agi-llid:2255	FGF10	1.2039	0.01785
67468	10380289	urn:agi-llid:23531	MMD	1.2039	0.07511
29862	10541206	urn:agi-llid:4815	NINJ2	1.2039	0.09736
214579	10408335	urn:agi-llid:7915	ALDH5A1	1.2042	0.003751
72201	10511661	urn:agi-llid:51633	OTUD6B	1.2043	0.02809
258282	10373630	urn:agi-llid:258282	Olfr801	1.2043	0.2545
171260	10550100	urn:agi-llid:171260	V1rj2	1.2044	0.3586
547160	10598592	urn:agi-llid:547160	OTTMUSG00000016790	1.2046	0.3728
380839	10408565	urn:agi-llid:380839	Serpinb1c	1.2048	0.232
258562	10473462	urn:agi-llid:390174	OR9G1	1.2049	0.1881
338523	10544150	urn:agi-llid:80853	JHDM1D	1.2054	0.08254
227526	10468974	urn:agi-llid:441549	ARMETL1	1.2055	0.1618
257959	10592397	urn:agi-llid:257959	Olfr144	1.2055	0.2025
67222	10455695	urn:agi-llid:153443	SRFBP1	1.2057	0.01318
74091	10358879	urn:agi-llid:80896	NPL	1.2058	0.1354
14858	10595148	urn:agi-llid:221357	GSTA5	1.2059	0.08265
258724	10367491	urn:agi-llid:258724	Olfr784	1.2059	0.1647
320234	10418275	urn:agi-llid:285331	CCDC66	1.206	0.1037
259056	10555762	urn:agi-llid:259056	Olfr584	1.206	0.1077
239038	10414168	urn:agi-llid:340745	LRIT2	1.2061	0.1805
23927	10440673	urn:agi-llid:23927	Krtap14	1.2068	0.07537
66433	10503109	urn:agi-llid:79145	CHCHD7	1.2069	0.01988
223669	10425012	urn:agi-llid:7553	ZNF7	1.2069	0.03086
66213	10375439	urn:agi-llid:66213	Med7	1.2072	0.02791
258414	10584366	urn:agi-llid:258414	Olfr883	1.2074	0.003013
258065	10376416	urn:agi-llid:258065	Olfr312	1.2074	0.1195
74442	10502224	urn:agi-llid:166929	SGMS2	1.2077	0.07244
107686	10367073	urn:agi-llid:6633	SNRPD2	1.2078	0.07347
320162	10382115	urn:agi-llid:90799	CCDC45	1.2078	0.1737
16650	10516678	urn:agi-llid:23633	KPNA6	1.2079	0.002744
210530	10438753	urn:agi-llid:55214	LEPREL1	1.2081	0.1657
67471	10562439	urn:agi-llid:55094	GPATCH1	1.2082	0.03489
11891	10587023	urn:agi-llid:5873	RAB27A	1.2083	0.08123
216225	10365640	urn:agi-llid:160728	SLC5A8	1.2083	0.1145
241066	10346678	urn:agi-llid:79800	ALS2CR8	1.2084	0.03005
16431	10606369	urn:agi-llid:9452	ITM2A	1.2086	0.03822
71988	10420877	urn:agi-llid:157570	ESCO2	1.2086	0.05307
67667	10582925	urn:agi-llid:91801	ALKBH8	1.2088	0.03977
258721	10566698	urn:agi-llid:258721	Olfr514	1.2091	0.01504
276742	10362164	urn:agi-llid:276742	Taar7e	1.2095	0.08334
270120	10591127	urn:agi-llid:120114	FAT3	1.2097	0.3432
231532	10523579	urn:agi-llid:83478	ARHGAP24	1.2099	0.005815
212090	10519945	urn:agi-llid:85025	TMEM60	1.2099	0.06315
229681	10495059	urn:agi-llid:54879	ST7L	1.21	0.009611
73266	10403248	urn:agi-llid:73266	Speer6-ps1	1.2105	0.1484
258166	10484510	urn:agi-llid:258166	Olfr988	1.211	0.08862
76757	10362432	urn:agi-llid:10345	TRDN	1.211	0.1119
404330	10484758	urn:agi-llid:404330	Olfr1198	1.2112	0.02625
54123	10569102	urn:agi-llid:3665	IRF7	1.2116	0.01171
70082	10587226	urn:agi-llid:256586	LYSMD2	1.2116	0.05176
259111	10584518	urn:agi-llid:259111	Olfr974	1.2117	0.1657
67311	10488550	urn:agi-llid:140838	NANP	1.2118	0.01742
208606	10533703	urn:agi-llid:65117	RSRC2	1.2119	0.07001
433233	10466839	urn:agi-llid:433233	LOC433233	1.2122	0.2615
330355	10545502	urn:agi-llid:330355	Dnahc6	1.2126	0.0278
23955	10413640	urn:agi-llid:6787	NEK4	1.2127	0.05299
71599	10594183	urn:agi-llid:123228	SENP8	1.2128	0.1529
71198	10469571	urn:agi-llid:220213	OTUD1	1.2133	0.08465
100039228	10513428	urn:agi-llid:100039228	LOC100039228	1.2134	0.2678
20274	10483324	urn:agi-llid:6335	SCN9A	1.2135	0.3268
20725	10349174	urn:agi-llid:5271	SERPINB8	1.2136	0.1024
56353	10546706	urn:agi-llid:23429	RYBP	1.2141	0.03844
214580	10558220	urn:agi-llid:118672	PSTK	1.2145	0.08264
13179	10365974	urn:agi-llid:1634	DCN	1.2149	0.06315
75619	10346914	urn:agi-llid:22868	FASTKD2	1.2151	0.1077
66650	10363132	urn:agi-llid:66650	Nepn	1.2151	0.1353
493919	10564017	urn:agi-llid:493919	AF357427	1.2151	0.4622
493919	10564013	urn:agi-llid:493919	AF357427	1.2151	0.4622
360220	10519805	urn:agi-llid:360220	Speer4d	1.2151	0.5121
20128	10566358	urn:agi-llid:20128	Trim30	1.2153	0.03855
73945	10573027	urn:agi-llid:54726	OTUD4	1.2155	0.001471
217066	10389732	urn:agi-llid:217066	OTTMUSG00000001305	1.2155	0.08004
225028	10453178	urn:agi-llid:8491	MAP4K3	1.2156	0.01853
19229	10420957	urn:agi-llid:2185	PTK2B	1.2156	0.08558
24127	10587942	urn:agi-llid:54464	XRN1	1.2157	0.03858
20377	10570957	urn:agi-llid:6422	SFRP1	1.2158	0.01354
105171	10406407	urn:agi-llid:57561	ARRDC3	1.2159	0.05809
21916	10504692	urn:agi-llid:7111	TMOD1	1.2161	0.07688
15559	10356305	urn:agi-llid:3357	HTR2B	1.2162	0.1419
258872	10584422	urn:agi-llid:258872	Olfr908	1.2162	0.4531
258384	10549875	urn:agi-llid:258384	Olfr1350	1.2167	0.02108
20841	10556246	urn:agi-llid:7702	ZNF143	1.2167	0.06619
12992	10522858	urn:agi-llid:12992	Csn1s2b	1.2168	0.03925
83429	10388241	urn:agi-llid:1497	CTNS	1.217	0.063
626578	10531994	urn:agi-llid:626578	LOC626578	1.217	0.1269
57262	10436095	urn:agi-llid:57262	Retnla	1.217	0.1661
252876	10348932	urn:agi-llid:54826	GIN1	1.2172	0.01721
12965	10355199	urn:agi-llid:1419	CRYGB	1.2172	0.09707
26904	10351477	urn:agi-llid:117157	SH2D1B	1.2173	0.05705
317677	10547752	urn:agi-llid:716	C1S	1.2173	0.1181
13557	10408477	urn:agi-llid:1871	E2F3	1.2174	0.07477
68810	10502830	urn:agi-llid:91624	NEXN	1.2174	0.08156
58182	10546024	urn:agi-llid:10887	PROKR1	1.2176	0.1746
67311	10447483	urn:agi-llid:140838	NANP	1.2178	0.01994
380863	10411459	urn:agi-llid:134285	TMEM171	1.2179	0.02916
68490	10559702	urn:agi-llid:163033	ZNF579	1.2179	0.03637
327762	10363575	urn:agi-llid:1763	DNA2	1.2182	0.01923
81010	10550815	urn:agi-llid:81010	V1rd9	1.2182	0.13
72020	10440288	urn:agi-llid:55279	ZNF654	1.2183	0.09441
259119	10566194	urn:agi-llid:79324	OR51G1	1.2194	0.1527
259009	10388292	urn:agi-llid:259009	Olfr394	1.2195	0.09658
259301	10385814	urn:agi-llid:116842	LEAP2	1.2198	0.04883
654432	10440419	urn:agi-llid:654432	EG654432	1.2202	0.04134
330305	10538093	urn:agi-llid:330305	EG330305	1.2203	0.03634
77805	10457465	urn:agi-llid:114799	ESCO1	1.2208	0.05354
243382	10545001	urn:agi-llid:152926	PPM1K	1.2208	0.08286
245841	10434523	urn:agi-llid:5437	POLR2H	1.2209	0.03568
75801	10400948	urn:agi-llid:317761	C14orf39	1.221	0.285
80898	10406205	urn:agi-llid:51752	ERAP1	1.2211	0.01712
17948	10411595	urn:agi-llid:17948	Naip2	1.2217	0.01042
17764	10507961	urn:agi-llid:4520	MTF1	1.2217	0.1113
93971	10608686	urn:agi-llid:93971	Klra19	1.2218	0.1644
68533	10582074	urn:agi-llid:10200	MPHOSPH6	1.222	0.01651
216454	10367059	urn:agi-llid:216454	BC089597	1.2222	0.1705
18576	10556528	urn:agi-llid:5140	PDE3B	1.2223	0.008337
67161	10497971	urn:agi-llid:132320	SCLT1	1.2225	0.04741
15354	10600017	urn:agi-llid:3149	HMGB3	1.2226	0.002972
22709	10442236	urn:agi-llid:22709	Zfp51	1.2229	0.1948
258722	10566221	urn:agi-llid:258722	Olfr611	1.2229	0.2431
319880	10365891	urn:agi-llid:57458	TMCC3	1.2231	0.008379
17380	10492355	urn:agi-llid:4311	MME	1.2232	0.05646
258961	10555826	urn:agi-llid:390059	OR51M1	1.2232	0.1677
94175	10434709	urn:agi-llid:3273	HRG	1.2233	0.05094
67285	10411927	urn:agi-llid:10283	SDCCAG10	1.2234	0.08534
72568	10352267	urn:agi-llid:286826	LIN9	1.2239	0.04183
212307	10454286	urn:agi-llid:10982	MAPRE2	1.2244	0.04991
208898	10594973	urn:agi-llid:440279	UNC13C	1.2246	0.1259
432769	10405938	urn:agi-llid:81931	ZNF93	1.2247	0.273
20941	10489458	urn:agi-llid:20941	Svs4	1.2249	0.1566
12308	10581654	urn:agi-llid:794	CALB2	1.2254	0.07554
386626	10405885	urn:agi-llid:386626	Zfp640	1.2254	0.1253
20220	10415642	urn:agi-llid:10284	SAP18	1.2261	0.02394
22042	10435075	urn:agi-llid:7037	TFRC	1.2263	0.07751
14420	10401968	urn:agi-llid:2581	GALC	1.2272	0.08441
237052	10601878	urn:agi-llid:9338	TCEAL1	1.2272	0.1226
73419	10367626	urn:agi-llid:79624	C6orf211	1.2275	0.02015
228662	10476538	urn:agi-llid:22903	BTBD3	1.2275	0.03911
272158	10529344	urn:agi-llid:353497	POLN	1.2278	0.05023
72565	10586017	urn:agi-llid:55075	UACA	1.2284	0.012
18516	10481857	urn:agi-llid:5090	PBX3	1.2285	0.04921
353374	10604743	urn:agi-llid:353374	Snord61	1.229	0.3036
14245	10399478	urn:agi-llid:23175	LPIN1	1.2294	0.02522
72569	10472549	urn:agi-llid:129880	BBS5	1.2296	0.05083
260315	10372342	urn:agi-llid:260315	Nav3	1.2297	0.002357
26398	10387014	urn:agi-llid:6416	MAP2K4	1.2297	0.005532
237073	10606969	urn:agi-llid:55285	RBM41	1.23	0.06771
67039	10397081	urn:agi-llid:58517	RBM25	1.2301	0.1681
76775	10572989	urn:agi-llid:84068	SLC10A7	1.2305	0.09925
68720	10499914	urn:agi-llid:68720	Lce1b	1.2305	0.1322
58185	10399710	urn:agi-llid:91543	RSAD2	1.2306	0.1008
67574	10602223	urn:agi-llid:67574	Alg13	1.2307	0.04663
113867	10607222	urn:agi-llid:113867	V1rb10	1.2307	0.1159
170755	10344750	urn:agi-llid:23678	SGK3	1.231	0.06714
219131	10420483	urn:agi-llid:219131	Phf11	1.231	0.155
67474	10433996	urn:agi-llid:9342	SNAP29	1.2311	0.05889
83673	10461148	urn:agi-llid:83673	Snhg1	1.2311	0.2985
57028	10425158	urn:agi-llid:57026	PDXP	1.2313	0.07756
13132	10422728	urn:agi-llid:1601	DAB2	1.2315	0.0255
73844	10351056	urn:agi-llid:339416	ANKRD45	1.2318	0.04034
22297	10546235	urn:agi-llid:22297	V1ra2	1.2319	0.01986
258558	10583390	urn:agi-llid:258558	Olfr837	1.2319	0.1415
232236	10540141	urn:agi-llid:51244	C3orf19	1.232	0.007032
258772	10367528	urn:agi-llid:254783	OR6C74	1.232	0.06601
71795	10392347	urn:agi-llid:26207	PITPNC1	1.2324	0.05815
546024	10550217	urn:agi-llid:546024	Crxos1	1.2324	0.403
208111	10532315	urn:agi-llid:208111	C330019L16Rik	1.2326	0.0955
113867	10539954	urn:agi-llid:113867	V1rb10	1.2326	0.1027
19647	10557211	urn:agi-llid:5930	RBBP6	1.2326	0.1527
15958	10462613	urn:agi-llid:3433	IFIT2	1.233	0.01706
259100	10566398	urn:agi-llid:390077	OR52N2	1.2331	0.03656
259024	10388274	urn:agi-llid:259024	Olfr381	1.2332	0.06517
12043	10357043	urn:agi-llid:596	BCL2	1.2339	0.0158
258139	10566203	urn:agi-llid:258139	Olfr591	1.234	0.2152
23792	10346882	urn:agi-llid:8745	ADAM23	1.2341	0.1291
20893	10540472	urn:agi-llid:8553	BHLHB2	1.2342	0.06689
170461	10456556	urn:agi-llid:147323	STARD6	1.2342	0.1557
278174	10603533	urn:agi-llid:278174	ssxb3	1.2342	0.239
380608	10447629	urn:agi-llid:380608	Tagap1	1.2343	0.0182
353170	10523752	urn:agi-llid:55787	CXorf15	1.2343	0.05267
654432	10445875	urn:agi-llid:654432	EG654432	1.2345	0.03645
54122	10563649	urn:agi-llid:55293	UEVLD	1.2351	0.006342
22290	10608107	urn:agi-llid:22290	Uty	1.2363	0.1492
20821	10566144	urn:agi-llid:6737	TRIM21	1.2364	0.0638
13537	10475782	urn:agi-llid:1844	DUSP2	1.237	0.007206
270106	10576216	urn:agi-llid:6137	RPL13	1.237	0.1061
382421	10366344	urn:agi-llid:382421	EG382421	1.2373	0.08385
74201	10439960	urn:agi-llid:79598	CEP97	1.2374	0.05852
70556	10518726	urn:agi-llid:84275	SLC25A33	1.2377	0.03941
320549	10536114	urn:agi-llid:320549	D5Ertd577e	1.2378	0.1761
11796	10590801	urn:agi-llid:330	BIRC3	1.2379	0.07832
22630	10399629	urn:agi-llid:10971	YWHAQ	1.2379	0.1274
243659	10548573	urn:agi-llid:55359	STYK1	1.238	0.04758
320150	10372383	urn:agi-llid:23390	ZDHHC17	1.2383	0.0855
21664	10366346	urn:agi-llid:22822	PHLDA1	1.2383	0.08791
215693	10606770	urn:agi-llid:215693	Zmat1	1.2383	0.3558
77595	10493690	urn:agi-llid:91181	NUP210L	1.2385	0.2122
16177	10345762	urn:agi-llid:3554	IL1R1	1.2389	0.08983
30947	10581926	urn:agi-llid:23536	ADAT1	1.2393	0.003085
108012	10603051	urn:agi-llid:653653	LOC653653	1.2399	0.08044
77595	10493666	urn:agi-llid:91181	NUP210L	1.2401	0.03873
233315	10553897	urn:agi-llid:54893	MTMR10	1.2403	0.04804
368204	10345077	urn:agi-llid:368204	Khdc1a	1.2405	0.09419
76561	10501762	urn:agi-llid:51375	SNX7	1.2406	0.005752
68533	10478283	urn:agi-llid:10200	MPHOSPH6	1.2407	0.05166
77595	10493664	urn:agi-llid:91181	NUP210L	1.2408	0.02549
14389	10555027	urn:agi-llid:9846	GAB2	1.2413	0.001588
16588	10469145	urn:agi-llid:22944	KIN	1.242	0.05229
18392	10506822	urn:agi-llid:4998	ORC1L	1.242	0.0818
223773	10426093	urn:agi-llid:9889	ZBED4	1.2422	0.005515
66336	10409190	urn:agi-llid:401541	CENPP	1.2424	0.03415
14579	10503334	urn:agi-llid:2669	GEM	1.2424	0.04832
83559	10365535	urn:agi-llid:83559	Tex18	1.2424	0.1243
14858	10587323	urn:agi-llid:221357	GSTA5	1.2427	0.1427
319520	10571312	urn:agi-llid:1846	DUSP4	1.2429	0.04239
12227	10357875	urn:agi-llid:7832	BTG2	1.2433	0.01093
66983	10379560	urn:agi-llid:91603	ZNF830	1.2439	0.0263
12514	10387536	urn:agi-llid:968	CD68	1.244	0.01594
12812	10380252	urn:agi-llid:8161	COIL	1.2441	0.03459
12395	10503382	urn:agi-llid:862	RUNX1T1	1.2442	0.05271
257950	10484557	urn:agi-llid:257950	Olfr1039	1.2446	0.1362
67168	10416371	urn:agi-llid:10161	P2RY5	1.2452	0.02614
77578	10500434	urn:agi-llid:607	BCL9	1.2456	0.003137
16164	10599174	urn:agi-llid:3597	IL13RA1	1.2456	0.01873
[truncated: 215 more rows]
